# Supplementary material for: Analyzing the causal relationship between gut microbiotas, blood metabolites, and COVID-19 susceptibility: A Mendelian randomization study
Source: Medicine (Baltimore). 2025 Apr 4;104(14):e41445. doi: 10.1097/MD.0000000000041445 (PMC11977742; doi:10.1097/MD.0000000000041445)
Supplement: Supplementary file 1 [file medi-104-e41445-s001.xlsx]

## Sheet: Supplementary Table 1
Supplementary Table 1. Characteristics of summary association studies.
	Trait	Sample size	Ancestry	Dataset source	Year	GWAS accession number	Study reference or description URL
Exposure	Gut microbiota	7738	European(Netherlands)	EBI	2022	GCST90027446-GCST90027857	Nat Genet. 2022 Feb;54(2):143-151. doi: 10.1038/s41588-021-00992-y
Outcome	COVID-19	1588783	European	EBI	2020	GCST011071	Eur J Hum Genet. 2020 Jun;28(6):715-718. doi: 10.1038/s41431-020-0636-6
Mediator	Blood metabolites	8299	European (Canada)	EBI	2023	GCST90199621-GCST90201020	Nat Genet. 2023 January 01; 55(1): 44–53. doi:10.1038/s41588-022-01270-1
	Notations: EBI, European Bioinformatics Institute

## Sheet: Supplementary Table 2 
Supplementary Table 2. Used instrumental variables for 412 gut microbiota taxa from EBI
Notations: SNP, Single nucleotide polymorphism; R2, proportion of variance in exposure variable explained by SNPs; SE, Standard error; MAF, minor allele frequency
No	ID	Taxonomy	SNP	Chromosome	Position	Beta	SE	p	Samplesize	Effect_allele	Other_allele	Effect_allele_frequency	MAF	R2	F-statistic	Classification	Specific classification
1	GCST90027446	homolactic fermentation	rs17194003	3	105722581	-0.102927	0.021032	9.89e-07	7738	G	A	0.201727	0.201727	0.00341196	26.4853	Gut bacterial pathway abundance	ANAEROFRUCAT PWY
2	GCST90027446	homolactic fermentation	rs9990334	3	63498546	0.0741908	0.0167253	9.17e-06	7738	A	G	0.424436	0.424436	0.00268928	20.8604	Gut bacterial pathway abundance	ANAEROFRUCAT PWY
3	GCST90027446	homolactic fermentation	rs62335789	4	181871524	-0.0977054	0.021882	8e-06	7738	C	G	0.168684	0.168684	0.00267736	20.7677	Gut bacterial pathway abundance	ANAEROFRUCAT PWY
4	GCST90027446	homolactic fermentation	rs11826488	11	133069322	0.153784	0.0345929	8.77e-06	7738	A	G	0.0763678	0.0763678	0.00333627	25.8958	Gut bacterial pathway abundance	ANAEROFRUCAT PWY
5	GCST90027446	homolactic fermentation	rs9947104	18	56934358	-0.0795727	0.017523	5.6e-06	7738	G	A	0.303897	0.303897	0.00267891	20.7797	Gut bacterial pathway abundance	ANAEROFRUCAT PWY
6	GCST90027447	glycolysis III from glucose	rs78351682	3	24546691	0.105017	0.0233773	7.05e-06	7738	G	A	0.135759	0.135759	0.00258793	20.0722	Gut bacterial pathway abundance	ANAGLYCOLYSIS PWY
7	GCST90027447	glycolysis III from glucose	rs62271914	3	135023888	-0.0740607	0.0162991	5.52e-06	7738	A	G	0.42331	0.42331	0.00267797	20.7724	Gut bacterial pathway abundance	ANAGLYCOLYSIS PWY
8	GCST90027447	glycolysis III from glucose	rs12647170	4	24504770	0.188783	0.0373683	4.37e-07	7738	G	A	0.0765661	0.0765661	0.00503962	39.184	Gut bacterial pathway abundance	ANAGLYCOLYSIS PWY
9	GCST90027447	glycolysis III from glucose	rs2650470	5	83601736	0.0739823	0.0166039	8.36e-06	7738	G	A	0.45345	0.45345	0.00271297	21.0446	Gut bacterial pathway abundance	ANAGLYCOLYSIS PWY
10	GCST90027447	glycolysis III from glucose	rs12704084	7	148915050	-0.0736196	0.0166029	9.24e-06	7738	G	C	0.599698	0.400302	0.00260218	20.183	Gut bacterial pathway abundance	ANAGLYCOLYSIS PWY
11	GCST90027447	glycolysis III from glucose	rs7041639	9	27341338	-0.157604	0.0341699	3.98e-06	7738	G	A	0.0875309	0.0875309	0.00396775	30.8168	Gut bacterial pathway abundance	ANAGLYCOLYSIS PWY
12	GCST90027447	glycolysis III from glucose	rs4878062	9	89959664	0.0760825	0.0164219	3.6e-06	7738	G	A	0.402286	0.402286	0.00278373	21.5951	Gut bacterial pathway abundance	ANAGLYCOLYSIS PWY
13	GCST90027447	glycolysis III from glucose	rs58235446	9	93850539	-0.153253	0.033084	3.62e-06	7738	T	C	0.0638651	0.0638651	0.00280834	21.7865	Gut bacterial pathway abundance	ANAGLYCOLYSIS PWY
14	GCST90027447	glycolysis III from glucose	rs605262	11	86967521	-0.0757354	0.0170586	9.01e-06	7738	A	G	0.676757	0.323243	0.00250951	19.4624	Gut bacterial pathway abundance	ANAGLYCOLYSIS PWY
15	GCST90027447	glycolysis III from glucose	rs35731059	11	96206005	0.129356	0.0262545	8.35e-07	7738	A	C	0.104757	0.104757	0.00313854	24.3562	Gut bacterial pathway abundance	ANAGLYCOLYSIS PWY
16	GCST90027447	glycolysis III from glucose	rs72666075	14	29029142	-0.151693	0.0337842	7.12e-06	7738	C	T	0.0593823	0.0593823	0.00257058	19.9373	Gut bacterial pathway abundance	ANAGLYCOLYSIS PWY
17	GCST90027447	glycolysis III from glucose	rs8101993	19	30603533	-0.100985	0.0223014	5.95e-06	7738	C	T	0.180021	0.180021	0.00301072	23.3612	Gut bacterial pathway abundance	ANAGLYCOLYSIS PWY
18	GCST90027448	superpathway of L-arginine putrescine and 4 aminobutanoate degradation	rs62523849	8	88481776	0.406572	0.0900147	6.28e-06	7738	C	T	0.0675415	0.0675415	0.0208212	164.498	Gut bacterial pathway abundance	ARGDEG PWY
19	GCST90027449	arginine ornithine and proline interconversion	rs7576386	2	155128375	-0.138428	0.0301616	4.44e-06	7738	A	G	0.7686	0.2314	0.00681619	53.0919	Gut bacterial pathway abundance	ARGORNPROST PWY
20	GCST90027449	arginine ornithine and proline interconversion	rs9344056	6	81567568	-0.17033	0.0349944	1.13e-06	7738	A	G	0.162359	0.162359	0.00789126	61.5324	Gut bacterial pathway abundance	ARGORNPROST PWY
21	GCST90027449	arginine ornithine and proline interconversion	rs2942201	8	23419176	0.120592	0.0258595	3.11e-06	7738	A	C	0.438055	0.438055	0.00715961	55.7862	Gut bacterial pathway abundance	ARGORNPROST PWY
22	GCST90027449	arginine ornithine and proline interconversion	rs6993022	8	145040108	0.119426	0.0261095	4.78e-06	7738	C	T	0.3798	0.3798	0.00671915	52.331	Gut bacterial pathway abundance	ARGORNPROST PWY
23	GCST90027449	arginine ornithine and proline interconversion	rs4878453	9	27435733	0.242077	0.050584	1.7e-06	7738	G	A	0.0733257	0.0733257	0.0079638	62.1025	Gut bacterial pathway abundance	ARGORNPROST PWY
24	GCST90027449	arginine ornithine and proline interconversion	rs2504016	10	33188434	-0.23666	0.0514871	4.3e-06	7738	G	A	0.0734254	0.0734254	0.0076209	59.408	Gut bacterial pathway abundance	ARGORNPROST PWY
25	GCST90027449	arginine ornithine and proline interconversion	rs7923287	10	85841432	0.139505	0.0290043	1.51e-06	7738	T	A	0.723875	0.276125	0.00777999	60.6579	Gut bacterial pathway abundance	ARGORNPROST PWY
26	GCST90027449	arginine ornithine and proline interconversion	rs61074222	13	68143423	-0.210428	0.0447813	2.61e-06	7738	C	G	0.0941941	0.0941941	0.00755607	58.8988	Gut bacterial pathway abundance	ARGORNPROST PWY
27	GCST90027450	chorismate biosynthesis I	rs10873850	1	87954542	0.0858857	0.0185528	3.67e-06	7738	G	A	0.2783	0.2783	0.00296307	22.9904	Gut bacterial pathway abundance	ARO PWY
28	GCST90027450	chorismate biosynthesis I	rs6782393	3	59912933	-0.151342	0.033707	7.12e-06	7738	C	A	0.0605063	0.0605063	0.00260401	20.1973	Gut bacterial pathway abundance	ARO PWY
29	GCST90027450	chorismate biosynthesis I	rs3797252	5	53500614	-0.0794419	0.0174202	5.11e-06	7738	C	T	0.307103	0.307103	0.00268585	20.8337	Gut bacterial pathway abundance	ARO PWY
30	GCST90027450	chorismate biosynthesis I	rs12656915	5	159323677	0.13461	0.0302054	8.33e-06	7738	G	T	0.0791242	0.0791242	0.00264055	20.4814	Gut bacterial pathway abundance	ARO PWY
31	GCST90027450	chorismate biosynthesis I	rs12707570	7	82837298	-0.0728993	0.0162424	7.18e-06	7738	C	A	0.512255	0.487745	0.00265556	20.5981	Gut bacterial pathway abundance	ARO PWY
32	GCST90027450	chorismate biosynthesis I	rs1093520	7	98159418	0.153028	0.0333575	4.49e-06	7738	G	T	0.915857	0.084143	0.00360925	28.0223	Gut bacterial pathway abundance	ARO PWY
33	GCST90027450	chorismate biosynthesis I	rs38127	7	78269375	0.0760269	0.0168296	6.26e-06	7738	C	T	0.645907	0.354093	0.00264394	20.5078	Gut bacterial pathway abundance	ARO PWY
34	GCST90027450	chorismate biosynthesis I	rs61915762	11	130442661	0.0827921	0.0180027	4.25e-06	7738	A	G	0.275511	0.275511	0.00273639	21.2268	Gut bacterial pathway abundance	ARO PWY
35	GCST90027450	chorismate biosynthesis I	rs73200771	12	88286940	-0.163263	0.0358564	5.28e-06	7738	A	G	0.0520806	0.0520806	0.0026318	20.4133	Gut bacterial pathway abundance	ARO PWY
36	GCST90027450	chorismate biosynthesis I	rs12021157	13	110213217	0.12107	0.0270621	7.69e-06	7738	A	G	0.108849	0.108849	0.00284367	22.0613	Gut bacterial pathway abundance	ARO PWY
37	GCST90027450	chorismate biosynthesis I	rs62018962	15	95979517	-0.148269	0.0312705	2.12e-06	7738	A	C	0.0988924	0.0988924	0.00391805	30.4293	Gut bacterial pathway abundance	ARO PWY
38	GCST90027450	chorismate biosynthesis I	rs8052034	16	51493448	0.0740262	0.0163168	5.71e-06	7738	A	G	0.559625	0.440375	0.00270098	20.9513	Gut bacterial pathway abundance	ARO PWY
39	GCST90027450	chorismate biosynthesis I	rs9974959	21	19539833	0.0758587	0.0168922	7.1e-06	7738	G	A	0.626736	0.373264	0.00269241	20.8847	Gut bacterial pathway abundance	ARO PWY
40	GCST90027450	chorismate biosynthesis I	rs136110	22	47369660	0.0964705	0.0202552	1.91e-06	7738	C	T	0.208243	0.208243	0.00306889	23.814	Gut bacterial pathway abundance	ARO PWY
41	GCST90027451	superpathway of L aspartate and L asparagine biosynthesis	rs12490065	3	10627561	0.0959472	0.0208734	4.29e-06	7738	A	G	0.22917	0.22917	0.00325245	25.2431	Gut bacterial pathway abundance	ASPASN PWY
42	GCST90027451	superpathway of L aspartate and L asparagine biosynthesis	rs6858020	4	181308705	-0.0727501	0.0161757	6.88e-06	7738	A	T	0.565376	0.434624	0.00260105	20.1742	Gut bacterial pathway abundance	ASPASN PWY
43	GCST90027451	superpathway of L aspartate and L asparagine biosynthesis	rs113902391	5	86146362	0.0922389	0.01946	2.14e-06	7738	A	G	0.217886	0.217886	0.00289973	22.4976	Gut bacterial pathway abundance	ASPASN PWY
44	GCST90027451	superpathway of L aspartate and L asparagine biosynthesis	rs7707269	5	95928036	-0.0744962	0.0165717	6.94e-06	7738	C	T	0.366956	0.366956	0.00257837	19.9979	Gut bacterial pathway abundance	ASPASN PWY
45	GCST90027451	superpathway of L aspartate and L asparagine biosynthesis	rs10267604	7	121973603	-0.0764351	0.0169762	6.72e-06	7738	C	G	0.653998	0.346002	0.00264406	20.5086	Gut bacterial pathway abundance	ASPASN PWY
46	GCST90027451	superpathway of L aspartate and L asparagine biosynthesis	rs820496	9	6703997	-0.0946927	0.0169759	2.43e-08	7738	A	C	0.545733	0.454267	0.00444585	34.5467	Gut bacterial pathway abundance	ASPASN PWY
47	GCST90027451	superpathway of L aspartate and L asparagine biosynthesis	rs77906768	9	76713942	0.133484	0.0293512	5.42e-06	7738	G	A	0.0861075	0.0861075	0.0028043	21.7551	Gut bacterial pathway abundance	ASPASN PWY
48	GCST90027451	superpathway of L aspartate and L asparagine biosynthesis	rs9545502	13	81167981	0.102021	0.0204183	5.84e-07	7738	T	C	0.197933	0.197933	0.00330474	25.6503	Gut bacterial pathway abundance	ASPASN PWY
49	GCST90027451	superpathway of L aspartate and L asparagine biosynthesis	rs2846765	18	865459	0.0802031	0.0173136	3.62e-06	7738	T	C	0.515201	0.484799	0.0032133	24.9382	Gut bacterial pathway abundance	ASPASN PWY
50	GCST90027451	superpathway of L aspartate and L asparagine biosynthesis	rs149811032	20	48150396	-0.142534	0.0320579	8.74e-06	7738	A	G	0.0677355	0.0677355	0.0025658	19.9001	Gut bacterial pathway abundance	ASPASN PWY
51	GCST90027452	L arginine degradation II AST pathway	rs538952	6	145565095	0.274151	0.060697	6.28e-06	7738	A	C	0.0624269	0.0624269	0.00879805	68.6659	Gut bacterial pathway abundance	AST PWY
52	GCST90027452	L arginine degradation II AST pathway	rs7068964	10	14275726	-0.130976	0.0293547	8.13e-06	7738	G	A	0.453157	0.453157	0.00850207	66.336	Gut bacterial pathway abundance	AST PWY
53	GCST90027452	L arginine degradation II AST pathway	rs72830406	10	111919220	-0.233287	0.0473559	8.38e-07	7738	G	C	0.10827	0.10827	0.0105088	82.1594	Gut bacterial pathway abundance	AST PWY
54	GCST90027452	L arginine degradation II AST pathway	rs72924202	11	64133228	-0.167725	0.0361181	3.42e-06	7738	T	C	0.206071	0.206071	0.00920501	71.8715	Gut bacterial pathway abundance	AST PWY
55	GCST90027452	L arginine degradation II AST pathway	rs1325380	13	108753553	0.162314	0.0352487	4.13e-06	7738	C	T	0.242391	0.242391	0.00967617	75.5863	Gut bacterial pathway abundance	AST PWY
56	GCST90027452	L arginine degradation II AST pathway	rs7209568	17	1121590	0.172899	0.0374386	3.87e-06	7738	G	A	0.187878	0.187878	0.00912246	71.2211	Gut bacterial pathway abundance	AST PWY
57	GCST90027453	superpathway of branched amino acid biosynthesis	rs1484839	1	31014874	-0.108324	0.0239553	6.13e-06	7738	A	G	0.159734	0.159734	0.00314988	24.4444	Gut bacterial pathway abundance	BRANCHED CHAIN AA SYN PWY
58	GCST90027453	superpathway of branched amino acid biosynthesis	rs146068392	2	40113977	-0.176286	0.0387331	5.33e-06	7738	G	C	0.050432	0.050432	0.00297644	23.0945	Gut bacterial pathway abundance	BRANCHED CHAIN AA SYN PWY
59	GCST90027453	superpathway of branched amino acid biosynthesis	rs2007634	3	139678136	0.0725248	0.0163421	9.08e-06	7738	A	G	0.571356	0.428644	0.00257636	19.9822	Gut bacterial pathway abundance	BRANCHED CHAIN AA SYN PWY
60	GCST90027453	superpathway of branched amino acid biosynthesis	rs62350672	5	31751262	-0.113597	0.0253587	7.48e-06	7738	T	C	0.173836	0.173836	0.00370655	28.7805	Gut bacterial pathway abundance	BRANCHED CHAIN AA SYN PWY
61	GCST90027453	superpathway of branched amino acid biosynthesis	rs10238229	7	97233430	0.0962573	0.0216067	8.39e-06	7738	T	C	0.794063	0.205937	0.00303031	23.5137	Gut bacterial pathway abundance	BRANCHED CHAIN AA SYN PWY
62	GCST90027453	superpathway of branched amino acid biosynthesis	rs7023657	9	8068400	-0.0812649	0.0183784	9.79e-06	7738	A	G	0.261857	0.261857	0.00255294	19.8001	Gut bacterial pathway abundance	BRANCHED CHAIN AA SYN PWY
63	GCST90027453	superpathway of branched amino acid biosynthesis	rs1034938	10	117489198	-0.0883204	0.0198362	8.49e-06	7738	G	A	0.218123	0.218123	0.00266068	20.6379	Gut bacterial pathway abundance	BRANCHED CHAIN AA SYN PWY
64	GCST90027453	superpathway of branched amino acid biosynthesis	rs552787	11	116530373	-0.0880492	0.0171235	2.72e-07	7738	A	C	0.643558	0.356442	0.00355678	27.6135	Gut bacterial pathway abundance	BRANCHED CHAIN AA SYN PWY
65	GCST90027453	superpathway of branched amino acid biosynthesis	rs11025798	11	20905942	0.0813802	0.0180881	6.82e-06	7738	A	G	0.436503	0.436503	0.00325796	25.286	Gut bacterial pathway abundance	BRANCHED CHAIN AA SYN PWY
66	GCST90027453	superpathway of branched amino acid biosynthesis	rs943781	13	27568096	0.083589	0.0169924	8.69e-07	7738	T	C	0.449683	0.449683	0.00345818	26.8453	Gut bacterial pathway abundance	BRANCHED CHAIN AA SYN PWY
67	GCST90027453	superpathway of branched amino acid biosynthesis	rs28733370	15	59071584	0.0950438	0.020597	3.94e-06	7738	G	C	0.192839	0.192839	0.00281211	21.8158	Gut bacterial pathway abundance	BRANCHED CHAIN AA SYN PWY
68	GCST90027453	superpathway of branched amino acid biosynthesis	rs981881	16	9877679	-0.07446	0.016842	9.82e-06	7738	G	T	0.371793	0.371793	0.00258988	20.0874	Gut bacterial pathway abundance	BRANCHED CHAIN AA SYN PWY
69	GCST90027453	superpathway of branched amino acid biosynthesis	rs2107539	17	34322610	-0.0987344	0.0219817	7.07e-06	7738	T	C	0.243451	0.243451	0.003591	27.8801	Gut bacterial pathway abundance	BRANCHED CHAIN AA SYN PWY
70	GCST90027453	superpathway of branched amino acid biosynthesis	rs62228654	22	44801226	-0.156769	0.0341127	4.31e-06	7738	C	G	0.0668159	0.0668159	0.00306477	23.7819	Gut bacterial pathway abundance	BRANCHED CHAIN AA SYN PWY
71	GCST90027454	coenzyme A biosynthesis I	rs12495388	3	84926472	-0.121458	0.0269091	6.37e-06	7738	G	A	0.097635	0.097635	0.00259938	20.1612	Gut bacterial pathway abundance	COA PWY
72	GCST90027454	coenzyme A biosynthesis I	rs117300263	9	74469867	-0.169358	0.0374003	5.95e-06	7738	A	G	0.0564102	0.0564102	0.00305339	23.6934	Gut bacterial pathway abundance	COA PWY
73	GCST90027454	coenzyme A biosynthesis I	rs2509667	11	119361224	-0.116273	0.0253157	4.37e-06	7738	A	C	0.120838	0.120838	0.0028725	22.2857	Gut bacterial pathway abundance	COA PWY
74	GCST90027454	coenzyme A biosynthesis I	rs1941024	11	60275940	-0.0737051	0.0166612	9.7e-06	7738	A	G	0.597554	0.402446	0.00261282	20.2657	Gut bacterial pathway abundance	COA PWY
75	GCST90027454	coenzyme A biosynthesis I	rs286908	11	34658857	-0.0787738	0.0174903	6.67e-06	7738	A	G	0.293164	0.293164	0.00257172	19.9461	Gut bacterial pathway abundance	COA PWY
76	GCST90027454	coenzyme A biosynthesis I	rs10831658	11	2279372	-0.0951081	0.0199996	1.98e-06	7738	A	G	0.207259	0.207259	0.00297242	23.0632	Gut bacterial pathway abundance	COA PWY
77	GCST90027454	coenzyme A biosynthesis I	rs9599845	13	71978130	0.0961761	0.0202786	2.11e-06	7738	C	T	0.237425	0.237425	0.00334945	25.9984	Gut bacterial pathway abundance	COA PWY
78	GCST90027454	coenzyme A biosynthesis I	rs9931054	16	1026094	-0.138123	0.0286697	1.45e-06	7738	C	T	0.0885579	0.0885579	0.00307977	23.8987	Gut bacterial pathway abundance	COA PWY
79	GCST90027454	coenzyme A biosynthesis I	rs8067677	17	9363863	0.0858815	0.0182785	2.62e-06	7738	A	G	0.299483	0.299483	0.00309471	24.015	Gut bacterial pathway abundance	COA PWY
80	GCST90027454	coenzyme A biosynthesis I	rs7251031	19	11266693	-0.0801886	0.0173897	4e-06	7738	G	T	0.308219	0.308219	0.0027421	21.2712	Gut bacterial pathway abundance	COA PWY
81	GCST90027455	adenosylcobalamin salvage from cobinamide I	rs12128621	1	214584517	-0.0796843	0.0163727	1.13e-06	7738	A	T	0.504393	0.495607	0.00317455	24.6365	Gut bacterial pathway abundance	COBALSYN PWY
82	GCST90027455	adenosylcobalamin salvage from cobinamide I	rs13003991	2	65772956	0.0821386	0.0164612	6.04e-07	7738	G	C	0.606858	0.393142	0.0032193	24.9849	Gut bacterial pathway abundance	COBALSYN PWY
83	GCST90027455	adenosylcobalamin salvage from cobinamide I	rs1514681	2	1397044	-0.0787943	0.0171089	4.12e-06	7738	C	T	0.401121	0.401121	0.00298287	23.1445	Gut bacterial pathway abundance	COBALSYN PWY
84	GCST90027455	adenosylcobalamin salvage from cobinamide I	rs1451459	2	53088412	0.0838938	0.0187222	7.43e-06	7738	A	G	0.252245	0.252245	0.00265504	20.5941	Gut bacterial pathway abundance	COBALSYN PWY
85	GCST90027455	adenosylcobalamin salvage from cobinamide I	rs61798216	4	36459051	-0.118636	0.026406	7.03e-06	7738	G	A	0.113593	0.113593	0.00283431	21.9886	Gut bacterial pathway abundance	COBALSYN PWY
86	GCST90027455	adenosylcobalamin salvage from cobinamide I	rs2654736	4	112306512	0.0985757	0.0213797	4.01e-06	7738	A	G	0.811446	0.188554	0.00297348	23.0714	Gut bacterial pathway abundance	COBALSYN PWY
87	GCST90027455	adenosylcobalamin salvage from cobinamide I	rs10006164	4	1021598	-0.0869582	0.0177564	9.72e-07	7738	A	G	0.344145	0.344145	0.0034135	26.4973	Gut bacterial pathway abundance	COBALSYN PWY
88	GCST90027455	adenosylcobalamin salvage from cobinamide I	rs2634527	8	59499389	-0.0790784	0.0167644	2.39e-06	7738	C	T	0.498378	0.498378	0.00312666	24.2637	Gut bacterial pathway abundance	COBALSYN PWY
89	GCST90027455	adenosylcobalamin salvage from cobinamide I	rs74949229	10	9526946	-0.136496	0.0283337	1.45e-06	7738	A	G	0.0937893	0.0937893	0.00316703	24.578	Gut bacterial pathway abundance	COBALSYN PWY
90	GCST90027455	adenosylcobalamin salvage from cobinamide I	rs12772838	10	126836275	0.168169	0.0366832	4.55e-06	7738	T	C	0.0554534	0.0554534	0.0029626	22.9868	Gut bacterial pathway abundance	COBALSYN PWY
91	GCST90027455	adenosylcobalamin salvage from cobinamide I	rs11171846	12	56828056	-0.140647	0.0292656	1.54e-06	7738	T	C	0.0821696	0.0821696	0.00298377	23.1515	Gut bacterial pathway abundance	COBALSYN PWY
92	GCST90027455	adenosylcobalamin salvage from cobinamide I	rs2430691	12	15065751	0.0727985	0.0164296	9.38e-06	7738	C	T	0.42366	0.42366	0.00258804	20.073	Gut bacterial pathway abundance	COBALSYN PWY
93	GCST90027455	adenosylcobalamin salvage from cobinamide I	rs437545	16	24211376	0.139229	0.0313643	9.03e-06	7738	A	T	0.0771995	0.0771995	0.00276192	21.4254	Gut bacterial pathway abundance	COBALSYN PWY
94	GCST90027455	adenosylcobalamin salvage from cobinamide I	rs75967282	17	59520438	-0.178428	0.0377704	2.31e-06	7738	C	G	0.0513485	0.0513485	0.00310163	24.0689	Gut bacterial pathway abundance	COBALSYN PWY
95	GCST90027455	adenosylcobalamin salvage from cobinamide I	rs1968451	19	5391922	0.0887818	0.0199045	8.18e-06	7738	C	T	0.680629	0.319371	0.00342676	26.6006	Gut bacterial pathway abundance	COBALSYN PWY
96	GCST90027456	colanic acid building blocks biosynthesis	rs4551833	12	43104353	-0.184975	0.0364893	3.99e-07	7738	G	T	0.0539418	0.0539418	0.0034922	27.1103	Gut bacterial pathway abundance	COLANSYN PWY
97	GCST90027456	colanic acid building blocks biosynthesis	rs1396212	17	53600071	-0.120916	0.0234319	2.47e-07	7738	T	C	0.186799	0.186799	0.00444191	34.516	Gut bacterial pathway abundance	COLANSYN PWY
98	GCST90027457	superpathway of aromatic amino acid biosynthesis	rs7695572	4	7327645	-0.0989027	0.0222375	8.69e-06	7738	G	A	0.820871	0.179129	0.00287665	22.318	Gut bacterial pathway abundance	COMPLETE ARO PWY
99	GCST90027457	superpathway of aromatic amino acid biosynthesis	rs1093520	7	98159418	0.179202	0.0334241	8.26e-08	7738	G	T	0.915857	0.084143	0.0049495	38.4798	Gut bacterial pathway abundance	COMPLETE ARO PWY
100	GCST90027457	superpathway of aromatic amino acid biosynthesis	rs7848585	9	79670604	0.121487	0.0273197	8.71e-06	7738	G	A	0.101813	0.101813	0.00269935	20.9387	Gut bacterial pathway abundance	COMPLETE ARO PWY
101	GCST90027457	superpathway of aromatic amino acid biosynthesis	rs61915762	11	130442661	0.0875261	0.0180386	1.22e-06	7738	A	G	0.275511	0.275511	0.00305827	23.7314	Gut bacterial pathway abundance	COMPLETE ARO PWY
102	GCST90027457	superpathway of aromatic amino acid biosynthesis	rs11215785	11	115964147	0.116001	0.0242663	1.75e-06	7738	C	T	0.136228	0.136228	0.00316679	24.5761	Gut bacterial pathway abundance	COMPLETE ARO PWY
103	GCST90027457	superpathway of aromatic amino acid biosynthesis	rs73200771	12	88286940	-0.163792	0.035928	5.14e-06	7738	A	G	0.0520806	0.0520806	0.00264888	20.5462	Gut bacterial pathway abundance	COMPLETE ARO PWY
104	GCST90027457	superpathway of aromatic amino acid biosynthesis	rs1483968	14	22951893	0.150674	0.034063	9.72e-06	7738	T	C	0.0577669	0.0577669	0.00247141	19.1662	Gut bacterial pathway abundance	COMPLETE ARO PWY
105	GCST90027457	superpathway of aromatic amino acid biosynthesis	rs62018962	15	95979517	-0.143107	0.031333	4.94e-06	7738	A	C	0.0988924	0.0988924	0.00364999	28.3397	Gut bacterial pathway abundance	COMPLETE ARO PWY
106	GCST90027457	superpathway of aromatic amino acid biosynthesis	rs136110	22	47369660	0.0930184	0.0202956	4.58e-06	7738	C	T	0.208243	0.208243	0.00285319	22.1354	Gut bacterial pathway abundance	COMPLETE ARO PWY
107	GCST90027458	creatinine degradation I	rs112209173	1	7727245	0.226024	0.049242	4.43e-06	7738	C	G	0.063751	0.063751	0.00609842	47.4669	Gut bacterial pathway abundance	CRNFORCAT PWY
108	GCST90027458	creatinine degradation I	rs2189903	7	8546068	0.212169	0.0475208	8.02e-06	7738	C	A	0.057391	0.057391	0.00487045	37.8622	Gut bacterial pathway abundance	CRNFORCAT PWY
109	GCST90027458	creatinine degradation I	rs56301029	9	101261111	0.108725	0.023115	2.56e-06	7738	C	G	0.316134	0.316134	0.0051113	39.7441	Gut bacterial pathway abundance	CRNFORCAT PWY
110	GCST90027458	creatinine degradation I	rs1621183	10	25767497	0.204076	0.0446233	4.8e-06	7738	G	A	0.0696815	0.0696815	0.00539962	41.9982	Gut bacterial pathway abundance	CRNFORCAT PWY
111	GCST90027458	creatinine degradation I	rs7134245	12	32561525	0.186896	0.0410013	5.16e-06	7738	A	C	0.077241	0.077241	0.00497928	38.7124	Gut bacterial pathway abundance	CRNFORCAT PWY
112	GCST90027458	creatinine degradation I	rs35899940	15	86053697	0.101402	0.0218724	3.55e-06	7738	G	A	0.382337	0.382337	0.00485647	37.753	Gut bacterial pathway abundance	CRNFORCAT PWY
113	GCST90027458	creatinine degradation I	rs7229834	18	59520360	0.106916	0.0214352	6.1e-07	7738	T	C	0.470799	0.470799	0.00569602	44.3168	Gut bacterial pathway abundance	CRNFORCAT PWY
114	GCST90027458	creatinine degradation I	rs17193211	21	38885506	0.190762	0.0409712	3.22e-06	7738	T	C	0.0746269	0.0746269	0.00502604	39.0779	Gut bacterial pathway abundance	CRNFORCAT PWY
115	GCST90027459	L lysine biosynthesis I	rs770027	1	9172436	0.0773298	0.0163142	2.14e-06	7738	T	C	0.459954	0.459954	0.00297077	23.0503	Gut bacterial pathway abundance	DAPLYSINESYN PWY
116	GCST90027459	L lysine biosynthesis I	rs7539819	1	165850596	-0.0767416	0.0162865	2.45e-06	7738	G	T	0.494724	0.494724	0.00294431	22.8444	Gut bacterial pathway abundance	DAPLYSINESYN PWY
117	GCST90027459	L lysine biosynthesis I	rs28635178	3	66026666	-0.157135	0.0350722	7.45e-06	7738	A	G	0.0565904	0.0565904	0.00263645	20.4495	Gut bacterial pathway abundance	DAPLYSINESYN PWY
118	GCST90027459	L lysine biosynthesis I	rs919100	4	37092455	-0.0761891	0.0168886	6.44e-06	7738	A	C	0.651308	0.348692	0.0026366	20.4506	Gut bacterial pathway abundance	DAPLYSINESYN PWY
119	GCST90027459	L lysine biosynthesis I	rs2995916	4	37910996	0.079086	0.0166671	2.08e-06	7738	G	T	0.501878	0.498122	0.00312725	24.2683	Gut bacterial pathway abundance	DAPLYSINESYN PWY
120	GCST90027459	L lysine biosynthesis I	rs7777432	7	21413179	0.0763596	0.0170041	7.1e-06	7738	A	G	0.349483	0.349483	0.0026512	20.5642	Gut bacterial pathway abundance	DAPLYSINESYN PWY
121	GCST90027459	L lysine biosynthesis I	rs7033951	9	14744705	0.0740912	0.016363	5.96e-06	7738	T	C	0.506403	0.493597	0.0027443	21.2883	Gut bacterial pathway abundance	DAPLYSINESYN PWY
122	GCST90027459	L lysine biosynthesis I	rs7953577	12	104874300	-0.0786353	0.0175409	7.36e-06	7738	C	G	0.326388	0.326388	0.002719	21.0915	Gut bacterial pathway abundance	DAPLYSINESYN PWY
123	GCST90027459	L lysine biosynthesis I	rs73133343	12	43119716	0.178631	0.0365904	1.05e-06	7738	G	T	0.0524294	0.0524294	0.00317052	24.6051	Gut bacterial pathway abundance	DAPLYSINESYN PWY
124	GCST90027459	L lysine biosynthesis I	rs142998520	17	6755697	0.173555	0.0392371	9.72e-06	7738	A	C	0.0523446	0.0523446	0.00298832	23.1869	Gut bacterial pathway abundance	DAPLYSINESYN PWY
125	GCST90027459	L lysine biosynthesis I	rs2180	21	34344279	-0.0832534	0.0185921	7.54e-06	7738	A	G	0.261092	0.261092	0.00267435	20.7442	Gut bacterial pathway abundance	DAPLYSINESYN PWY
126	GCST90027459	L lysine biosynthesis I	rs466481	22	22971942	0.122845	0.0252436	1.14e-06	7738	A	T	0.52645	0.47355	0.00752433	58.6495	Gut bacterial pathway abundance	DAPLYSINESYN PWY
127	GCST90027460	superpathway of purine nucleotides de novo biosynthesis II	rs1752223	1	81680852	-0.0976795	0.0219673	8.72e-06	7738	G	C	0.168276	0.168276	0.00267078	20.7165	Gut bacterial pathway abundance	DENOVOPURINE2 PWY
128	GCST90027460	superpathway of purine nucleotides de novo biosynthesis II	rs72770359	1	247361318	0.119653	0.0268999	8.66e-06	7738	A	G	0.104329	0.104329	0.00267566	20.7544	Gut bacterial pathway abundance	DENOVOPURINE2 PWY
129	GCST90027460	superpathway of purine nucleotides de novo biosynthesis II	rs4683140	3	45822918	-0.0783129	0.0167721	3.02e-06	7738	C	T	0.579406	0.420594	0.00298912	23.1931	Gut bacterial pathway abundance	DENOVOPURINE2 PWY
130	GCST90027460	superpathway of purine nucleotides de novo biosynthesis II	rs75789763	4	130403869	-0.166597	0.0367955	5.96e-06	7738	A	G	0.0562994	0.0562994	0.00294919	22.8824	Gut bacterial pathway abundance	DENOVOPURINE2 PWY
131	GCST90027460	superpathway of purine nucleotides de novo biosynthesis II	rs17561784	5	147059845	0.122378	0.0255005	1.59e-06	7738	T	C	0.117215	0.117215	0.00309938	24.0513	Gut bacterial pathway abundance	DENOVOPURINE2 PWY
132	GCST90027460	superpathway of purine nucleotides de novo biosynthesis II	rs113403124	6	134586541	0.148864	0.0329176	6.12e-06	7738	C	T	0.0764148	0.0764148	0.00312798	24.274	Gut bacterial pathway abundance	DENOVOPURINE2 PWY
133	GCST90027460	superpathway of purine nucleotides de novo biosynthesis II	rs511179	9	133392841	-0.115706	0.0232243	6.29e-07	7738	C	G	0.85471	0.14529	0.00332504	25.8083	Gut bacterial pathway abundance	DENOVOPURINE2 PWY
134	GCST90027460	superpathway of purine nucleotides de novo biosynthesis II	rs1447470	11	112696471	0.0891093	0.0196522	5.78e-06	7738	A	G	0.735812	0.264188	0.00308714	23.9561	Gut bacterial pathway abundance	DENOVOPURINE2 PWY
135	GCST90027460	superpathway of purine nucleotides de novo biosynthesis II	rs11608915	12	52866060	-0.0756573	0.0167167	6.02e-06	7738	T	C	0.358167	0.358167	0.00263172	20.4127	Gut bacterial pathway abundance	DENOVOPURINE2 PWY
136	GCST90027460	superpathway of purine nucleotides de novo biosynthesis II	rs142048748	12	122235048	-0.172479	0.0386304	8.01e-06	7738	G	A	0.0511089	0.0511089	0.00288546	22.3865	Gut bacterial pathway abundance	DENOVOPURINE2 PWY
137	GCST90027460	superpathway of purine nucleotides de novo biosynthesis II	rs393435	16	84344533	0.0853315	0.0182062	2.77e-06	7738	C	T	0.687467	0.312533	0.00312893	24.2814	Gut bacterial pathway abundance	DENOVOPURINE2 PWY
138	GCST90027461	dTDP L rhamnose biosynthesis I	rs145140903	1	231364626	-0.115636	0.0261618	9.87e-06	7738	C	T	0.111675	0.111675	0.00265304	20.5785	Gut bacterial pathway abundance	DTDPRHAMSYN PWY
139	GCST90027461	dTDP L rhamnose biosynthesis I	rs10779615	1	214596434	-0.0798475	0.0163543	1.05e-06	7738	G	C	0.508391	0.491609	0.00318691	24.7328	Gut bacterial pathway abundance	DTDPRHAMSYN PWY
140	GCST90027461	dTDP L rhamnose biosynthesis I	rs16856918	2	217960513	0.171977	0.0365088	2.47e-06	7738	A	G	0.0552139	0.0552139	0.00308569	23.9448	Gut bacterial pathway abundance	DTDPRHAMSYN PWY
141	GCST90027461	dTDP L rhamnose biosynthesis I	rs73171592	3	171047195	0.143446	0.0311211	4.04e-06	7738	C	G	0.0771743	0.0771743	0.00293089	22.74	Gut bacterial pathway abundance	DTDPRHAMSYN PWY
142	GCST90027461	dTDP L rhamnose biosynthesis I	rs11745906	5	83575190	-0.0874056	0.0177712	8.73e-07	7738	C	T	0.281706	0.281706	0.00309177	23.9921	Gut bacterial pathway abundance	DTDPRHAMSYN PWY
143	GCST90027461	dTDP L rhamnose biosynthesis I	rs3819331	11	112099410	0.104197	0.0227743	4.76e-06	7738	C	T	0.159253	0.159253	0.00290732	22.5566	Gut bacterial pathway abundance	DTDPRHAMSYN PWY
144	GCST90027461	dTDP L rhamnose biosynthesis I	rs2620868	12	61370770	-0.0759932	0.0162372	2.87e-06	7738	C	T	0.438608	0.438608	0.00284395	22.0636	Gut bacterial pathway abundance	DTDPRHAMSYN PWY
145	GCST90027461	dTDP L rhamnose biosynthesis I	rs80343422	13	110456322	-0.156491	0.030699	3.44e-07	7738	G	A	0.0761024	0.0761024	0.00344374	26.7329	Gut bacterial pathway abundance	DTDPRHAMSYN PWY
146	GCST90027461	dTDP L rhamnose biosynthesis I	rs72987936	18	75120908	-0.0755081	0.0170631	9.63e-06	7738	A	T	0.364515	0.364515	0.00264142	20.4882	Gut bacterial pathway abundance	DTDPRHAMSYN PWY
147	GCST90027461	dTDP L rhamnose biosynthesis I	rs10405432	19	32999893	-0.083123	0.0177562	2.85e-06	7738	G	A	0.346808	0.346808	0.00313042	24.293	Gut bacterial pathway abundance	DTDPRHAMSYN PWY
148	GCST90027462	enterobacterial common antigen biosynthesis	rs35145811	2	36934618	0.161819	0.0361109	7.42e-06	7738	C	T	0.40116	0.40116	0.0125811	98.5672	Gut bacterial pathway abundance	ECASYN PWY
149	GCST90027462	enterobacterial common antigen biosynthesis	rs12638646	3	105122214	-0.180901	0.0391484	3.82e-06	7738	A	G	0.287611	0.287611	0.0134102	105.151	Gut bacterial pathway abundance	ECASYN PWY
150	GCST90027462	enterobacterial common antigen biosynthesis	rs2010151	5	31806434	-0.154264	0.0346348	8.43e-06	7738	C	A	0.420012	0.420012	0.0115942	90.7447	Gut bacterial pathway abundance	ECASYN PWY
151	GCST90027462	enterobacterial common antigen biosynthesis	rs35006616	7	16068628	0.155262	0.0341787	5.55e-06	7738	A	G	0.478529	0.478529	0.0120309	94.2045	Gut bacterial pathway abundance	ECASYN PWY
152	GCST90027462	enterobacterial common antigen biosynthesis	rs111457769	7	74482794	0.260543	0.0564797	3.97e-06	7738	C	T	0.112372	0.112372	0.0135418	106.198	Gut bacterial pathway abundance	ECASYN PWY
153	GCST90027462	enterobacterial common antigen biosynthesis	rs72727948	8	134963609	-0.306134	0.0692836	9.94e-06	7738	A	C	0.0684841	0.0684841	0.0119573	93.6211	Gut bacterial pathway abundance	ECASYN PWY
154	GCST90027462	enterobacterial common antigen biosynthesis	rs10808847	8	82896400	0.176398	0.0397821	9.25e-06	7738	A	C	0.744131	0.255869	0.0118491	92.7636	Gut bacterial pathway abundance	ECASYN PWY
155	GCST90027462	enterobacterial common antigen biosynthesis	rs2592994	9	88019097	0.154966	0.0350142	9.61e-06	7738	T	C	0.437869	0.437869	0.0118218	92.5477	Gut bacterial pathway abundance	ECASYN PWY
156	GCST90027462	enterobacterial common antigen biosynthesis	rs12781290	10	72991095	0.17085	0.0375839	5.47e-06	7738	A	G	0.334687	0.334687	0.0129994	101.888	Gut bacterial pathway abundance	ECASYN PWY
157	GCST90027462	enterobacterial common antigen biosynthesis	rs10894222	11	130448044	-0.147598	0.0332071	8.8e-06	7738	A	G	0.530454	0.469546	0.0108522	84.8735	Gut bacterial pathway abundance	ECASYN PWY
158	GCST90027462	enterobacterial common antigen biosynthesis	rs10220585	14	85739848	0.164702	0.0347972	2.21e-06	7738	T	C	0.581202	0.418798	0.0132056	103.526	Gut bacterial pathway abundance	ECASYN PWY
159	GCST90027462	enterobacterial common antigen biosynthesis	rs62043566	15	93680778	0.155445	0.0348289	8.08e-06	7738	C	T	0.408328	0.408328	0.0116755	91.3883	Gut bacterial pathway abundance	ECASYN PWY
160	GCST90027462	enterobacterial common antigen biosynthesis	rs1094973	16	65970728	0.164693	0.0347218	2.1e-06	7738	G	T	0.620845	0.379155	0.0127697	100.064	Gut bacterial pathway abundance	ECASYN PWY
161	GCST90027462	enterobacterial common antigen biosynthesis	rs4383249	18	64880298	0.195242	0.0436496	7.72e-06	7738	G	T	0.182145	0.182145	0.0113572	88.8683	Gut bacterial pathway abundance	ECASYN PWY
162	GCST90027463	enterobactin biosynthesis	rs61817056	1	204241507	-0.146109	0.0326057	7.43e-06	7738	T	C	0.285203	0.285203	0.00870404	67.9257	Gut bacterial pathway abundance	ENTBACSYN PWY
163	GCST90027463	enterobactin biosynthesis	rs706111	9	33244483	0.231567	0.0457302	4.11e-07	7738	A	T	0.122654	0.122654	0.0115408	90.322	Gut bacterial pathway abundance	ENTBACSYN PWY
164	GCST90027464	fatty acid beta oxidation I	rs11209445	1	69861005	0.0915904	0.020289	6.35e-06	7738	G	A	0.621444	0.378556	0.00394695	30.6546	Gut bacterial pathway abundance	FAO PWY
165	GCST90027464	fatty acid beta oxidation I	rs77917213	2	44395872	0.179322	0.0357597	5.31e-07	7738	T	C	0.0890628	0.0890628	0.00521773	40.5761	Gut bacterial pathway abundance	FAO PWY
166	GCST90027464	fatty acid beta oxidation I	rs13087509	3	22514136	-0.186384	0.0410643	5.66e-06	7738	T	C	0.928931	0.071069	0.00458681	35.6471	Gut bacterial pathway abundance	FAO PWY
167	GCST90027464	fatty acid beta oxidation I	rs62305209	4	46872128	-0.16418	0.0364364	6.61e-06	7738	G	A	0.0836224	0.0836224	0.00413112	32.0909	Gut bacterial pathway abundance	FAO PWY
168	GCST90027464	fatty acid beta oxidation I	rs12111746	7	35572955	-0.123757	0.0276225	7.45e-06	7738	A	G	0.153754	0.153754	0.00398559	30.9559	Gut bacterial pathway abundance	FAO PWY
169	GCST90027464	fatty acid beta oxidation I	rs11761901	7	115891686	-0.111105	0.0239709	3.57e-06	7738	A	G	0.217568	0.217568	0.0042028	32.6501	Gut bacterial pathway abundance	FAO PWY
170	GCST90027464	fatty acid beta oxidation I	rs4645624	9	24034180	0.104313	0.0232806	7.44e-06	7738	G	A	0.238138	0.238138	0.00394832	30.6652	Gut bacterial pathway abundance	FAO PWY
171	GCST90027464	fatty acid beta oxidation I	rs4883632	12	133198021	-0.0916478	0.0206394	8.98e-06	7738	T	C	0.51449	0.48551	0.00419613	32.5981	Gut bacterial pathway abundance	FAO PWY
172	GCST90027465	mixed acid fermentation	rs776910	1	10846540	0.112024	0.0251821	8.65e-06	7738	G	A	0.825487	0.174513	0.00361568	28.0724	Gut bacterial pathway abundance	FERMENTATION PWY
173	GCST90027465	mixed acid fermentation	rs72770371	1	247368136	-0.147139	0.0326224	6.47e-06	7738	G	C	0.0938459	0.0938459	0.00368216	28.5905	Gut bacterial pathway abundance	FERMENTATION PWY
174	GCST90027465	mixed acid fermentation	rs7659451	4	10730513	0.113654	0.0255139	8.41e-06	7738	G	A	0.824174	0.175826	0.0037437	29.0701	Gut bacterial pathway abundance	FERMENTATION PWY
175	GCST90027465	mixed acid fermentation	rs13235115	7	155131747	0.155456	0.0290665	8.88e-08	7738	C	T	0.877922	0.122078	0.0051801	40.2819	Gut bacterial pathway abundance	FERMENTATION PWY
176	GCST90027465	mixed acid fermentation	rs11253111	10	5380664	-0.088334	0.0191906	4.16e-06	7738	C	T	0.445402	0.445402	0.00385493	29.9371	Gut bacterial pathway abundance	FERMENTATION PWY
177	GCST90027465	mixed acid fermentation	rs61861701	10	112365004	0.116389	0.0229379	3.89e-07	7738	G	A	0.245597	0.245597	0.00501973	39.0285	Gut bacterial pathway abundance	FERMENTATION PWY
178	GCST90027465	mixed acid fermentation	rs17175056	13	94779284	0.127861	0.0287119	8.46e-06	7738	G	A	0.122589	0.122589	0.00351691	27.3028	Gut bacterial pathway abundance	FERMENTATION PWY
179	GCST90027465	mixed acid fermentation	rs6085392	20	6066724	0.0978381	0.021937	8.2e-06	7738	A	G	0.260986	0.260986	0.00369246	28.6707	Gut bacterial pathway abundance	FERMENTATION PWY
180	GCST90027465	mixed acid fermentation	rs6123777	20	56785389	0.153475	0.0343227	7.77e-06	7738	A	G	0.101285	0.101285	0.00428817	33.3162	Gut bacterial pathway abundance	FERMENTATION PWY
181	GCST90027465	mixed acid fermentation	rs743920	22	29621128	-0.151934	0.0322058	2.39e-06	7738	G	C	0.128486	0.128486	0.00516976	40.2011	Gut bacterial pathway abundance	FERMENTATION PWY
182	GCST90027467	superpathway of fucose and rhamnose degradation	rs4711791	6	44598555	-0.131441	0.0266352	8.02e-07	7738	A	G	0.311064	0.311064	0.00740492	57.7118	Gut bacterial pathway abundance	FUC RHAMCAT PWY
183	GCST90027467	superpathway of fucose and rhamnose degradation	rs77474207	6	18010573	-0.198637	0.0410775	1.33e-06	7738	G	A	0.0998954	0.0998954	0.00709559	55.2838	Gut bacterial pathway abundance	FUC RHAMCAT PWY
184	GCST90027467	superpathway of fucose and rhamnose degradation	rs17729512	8	89306002	0.204838	0.0461462	9.04e-06	7738	G	A	0.0721954	0.0721954	0.00562104	43.7302	Gut bacterial pathway abundance	FUC RHAMCAT PWY
185	GCST90027467	superpathway of fucose and rhamnose degradation	rs2514587	8	119599692	0.114772	0.02552	6.88e-06	7738	A	G	0.626008	0.373992	0.006168	48.0118	Gut bacterial pathway abundance	FUC RHAMCAT PWY
186	GCST90027467	superpathway of fucose and rhamnose degradation	rs7937701	11	72832677	-0.120752	0.024402	7.48e-07	7738	G	A	0.499312	0.499312	0.00729051	56.8136	Gut bacterial pathway abundance	FUC RHAMCAT PWY
187	GCST90027467	superpathway of fucose and rhamnose degradation	rs2420129	13	26905886	-0.193205	0.043613	9.42e-06	7738	A	C	0.919003	0.080997	0.00555716	43.2304	Gut bacterial pathway abundance	FUC RHAMCAT PWY
188	GCST90027467	superpathway of fucose and rhamnose degradation	rs9542995	13	73110324	-0.171703	0.0355509	1.37e-06	7738	A	G	0.286838	0.286838	0.0120618	94.449	Gut bacterial pathway abundance	FUC RHAMCAT PWY
189	GCST90027467	superpathway of fucose and rhamnose degradation	rs7222065	17	69316511	-0.208307	0.0432142	1.43e-06	7738	T	C	0.0927288	0.0927288	0.00730112	56.8969	Gut bacterial pathway abundance	FUC RHAMCAT PWY
190	GCST90027466	fucose degradation	rs12621639	2	230175814	0.0768744	0.0171812	7.66e-06	7738	A	C	0.505619	0.494381	0.00295446	22.9235	Gut bacterial pathway abundance	FUCCAT PWY
191	GCST90027466	fucose degradation	rs116470157	2	65096086	-0.157257	0.0345673	5.38e-06	7738	T	C	0.0655714	0.0655714	0.00303047	23.515	Gut bacterial pathway abundance	FUCCAT PWY
192	GCST90027466	fucose degradation	rs11731492	4	15153353	0.157379	0.0350092	6.95e-06	7738	T	C	0.0717673	0.0717673	0.00329995	25.6129	Gut bacterial pathway abundance	FUCCAT PWY
193	GCST90027466	fucose degradation	rs76523770	4	36061584	0.152249	0.0343819	9.5e-06	7738	T	G	0.0689696	0.0689696	0.00297687	23.0979	Gut bacterial pathway abundance	FUCCAT PWY
194	GCST90027466	fucose degradation	rs395474	4	108015257	0.1524	0.0325768	2.89e-06	7738	A	G	0.921998	0.078002	0.00334069	25.9302	Gut bacterial pathway abundance	FUCCAT PWY
195	GCST90027466	fucose degradation	rs342221	7	106328134	-0.076973	0.0172478	8.09e-06	7738	T	G	0.440168	0.440168	0.00292	22.6553	Gut bacterial pathway abundance	FUCCAT PWY
196	GCST90027466	fucose degradation	rs1480889	8	93355038	0.0758833	0.016962	7.69e-06	7738	T	C	0.458528	0.458528	0.00285933	22.1832	Gut bacterial pathway abundance	FUCCAT PWY
197	GCST90027466	fucose degradation	rs17503513	8	17293312	0.104512	0.0212123	8.35e-07	7738	T	G	0.207469	0.207469	0.00359196	27.8876	Gut bacterial pathway abundance	FUCCAT PWY
198	GCST90027466	fucose degradation	rs1940965	11	105765861	-0.138755	0.0310613	7.93e-06	7738	C	A	0.084563	0.084563	0.00298082	23.1286	Gut bacterial pathway abundance	FUCCAT PWY
199	GCST90027466	fucose degradation	rs13336538	16	25910765	0.0912246	0.0200654	5.46e-06	7738	G	A	0.244732	0.244732	0.00307642	23.8726	Gut bacterial pathway abundance	FUCCAT PWY
200	GCST90027469	superpathway of hexuronide and hexuronate degradation	rs1273560	3	197551040	0.0928482	0.0207781	7.87e-06	7738	G	A	0.233308	0.233308	0.00308409	23.9324	Gut bacterial pathway abundance	GALACT GLUCUROCAT PWY
201	GCST90027469	superpathway of hexuronide and hexuronate degradation	rs2972891	5	18234329	0.0723683	0.0161718	7.64e-06	7738	G	A	0.516623	0.483377	0.00261569	20.2881	Gut bacterial pathway abundance	GALACT GLUCUROCAT PWY
202	GCST90027469	superpathway of hexuronide and hexuronate degradation	rs4472353	6	96078826	0.0987951	0.0213109	3.55e-06	7738	C	T	0.822923	0.177077	0.00284461	22.0687	Gut bacterial pathway abundance	GALACT GLUCUROCAT PWY
203	GCST90027469	superpathway of hexuronide and hexuronate degradation	rs12859492	13	71905552	0.0832796	0.0178178	2.95e-06	7738	C	T	0.30745	0.30745	0.00295347	22.9157	Gut bacterial pathway abundance	GALACT GLUCUROCAT PWY
204	GCST90027469	superpathway of hexuronide and hexuronate degradation	rs920917	15	58688478	0.110506	0.0239977	4.13e-06	7738	C	A	0.134139	0.134139	0.00283665	22.0067	Gut bacterial pathway abundance	GALACT GLUCUROCAT PWY
205	GCST90027469	superpathway of hexuronide and hexuronate degradation	rs7182175	15	98902733	-0.0838417	0.0183223	4.74e-06	7738	T	A	0.73131	0.26869	0.00276251	21.4299	Gut bacterial pathway abundance	GALACT GLUCUROCAT PWY
206	GCST90027469	superpathway of hexuronide and hexuronate degradation	rs8079753	17	59552449	0.0964075	0.0192844	5.76e-07	7738	A	G	0.24166	0.24166	0.00340659	26.4435	Gut bacterial pathway abundance	GALACT GLUCUROCAT PWY
207	GCST90027469	superpathway of hexuronide and hexuronate degradation	rs6065218	20	38862775	0.122387	0.0260522	2.63e-06	7738	G	A	0.148047	0.148047	0.00377847	29.3411	Gut bacterial pathway abundance	GALACT GLUCUROCAT PWY
208	GCST90027469	superpathway of hexuronide and hexuronate degradation	rs79676117	20	50415961	-0.171166	0.0373321	4.54e-06	7738	C	A	0.0501703	0.0501703	0.00279227	21.6615	Gut bacterial pathway abundance	GALACT GLUCUROCAT PWY
209	GCST90027469	superpathway of hexuronide and hexuronate degradation	rs56210724	21	16270327	0.131657	0.0293572	7.3e-06	7738	C	T	0.093528	0.093528	0.0029391	22.8039	Gut bacterial pathway abundance	GALACT GLUCUROCAT PWY
210	GCST90027469	superpathway of hexuronide and hexuronate degradation	rs5756419	22	37346295	0.0844728	0.0178876	2.33e-06	7738	A	T	0.293243	0.293243	0.00295775	22.949	Gut bacterial pathway abundance	GALACT GLUCUROCAT PWY
211	GCST90027468	D galactarate degradation I	rs1366424	2	40410302	0.185118	0.0419062	9.99e-06	7738	A	G	0.134736	0.134736	0.00799024	62.3103	Gut bacterial pathway abundance	GALACTARDEG PWY
212	GCST90027468	D galactarate degradation I	rs9288803	3	105132008	-0.138405	0.0294732	2.65e-06	7738	C	T	0.404818	0.404818	0.00923088	72.0754	Gut bacterial pathway abundance	GALACTARDEG PWY
213	GCST90027468	D galactarate degradation I	rs6916769	6	76702518	-0.142408	0.0314154	5.81e-06	7738	G	T	0.298281	0.298281	0.00848961	66.2379	Gut bacterial pathway abundance	GALACTARDEG PWY
214	GCST90027468	D galactarate degradation I	rs146624623	7	152484862	-0.223714	0.0504934	9.4e-06	7738	G	A	0.10064	0.10064	0.00905984	70.7277	Gut bacterial pathway abundance	GALACTARDEG PWY
215	GCST90027468	D galactarate degradation I	rs7461966	8	88741064	0.196781	0.0439708	7.63e-06	7738	G	C	0.117127	0.117127	0.00800851	62.454	Gut bacterial pathway abundance	GALACTARDEG PWY
216	GCST90027468	D galactarate degradation I	rs1866720	8	2109442	0.153926	0.0301213	3.22e-07	7738	C	G	0.342302	0.342302	0.0106682	83.4189	Gut bacterial pathway abundance	GALACTARDEG PWY
217	GCST90027468	D galactarate degradation I	rs117047298	11	58122988	0.196059	0.0400752	9.97e-07	7738	A	T	0.159337	0.159337	0.0102977	80.4922	Gut bacterial pathway abundance	GALACTARDEG PWY
218	GCST90027470	D galacturonate degradation I	rs1827616	5	18235176	0.07341	0.0161052	5.16e-06	7738	C	T	0.507147	0.492853	0.00269396	20.8968	Gut bacterial pathway abundance	GALACTUROCAT PWY
219	GCST90027470	D galacturonate degradation I	rs12191883	6	124153278	0.0832945	0.0180977	4.17e-06	7738	C	T	0.476724	0.476724	0.00346147	26.8709	Gut bacterial pathway abundance	GALACTUROCAT PWY
220	GCST90027470	D galacturonate degradation I	rs4472353	6	96078826	0.0973552	0.0212612	4.67e-06	7738	C	T	0.822923	0.177077	0.00276229	21.4283	Gut bacterial pathway abundance	GALACTUROCAT PWY
221	GCST90027470	D galacturonate degradation I	rs2634527	8	59499389	-0.0750373	0.0167956	7.91e-06	7738	C	T	0.498505	0.498505	0.00281527	21.8404	Gut bacterial pathway abundance	GALACTUROCAT PWY
222	GCST90027470	D galacturonate degradation I	rs7872938	9	73177503	-0.0725357	0.0161592	7.16e-06	7738	A	G	0.551324	0.448676	0.00260299	20.1893	Gut bacterial pathway abundance	GALACTUROCAT PWY
223	GCST90027470	D galacturonate degradation I	rs12415307	10	103076252	-0.0898982	0.0183857	1.01e-06	7738	G	A	0.289443	0.289443	0.00332425	25.8022	Gut bacterial pathway abundance	GALACTUROCAT PWY
224	GCST90027470	D galacturonate degradation I	rs7182175	15	98902733	-0.0855231	0.0182795	2.89e-06	7738	T	A	0.73131	0.26869	0.00287442	22.3006	Gut bacterial pathway abundance	GALACTUROCAT PWY
225	GCST90027470	D galacturonate degradation I	rs8080416	17	59552338	0.0876717	0.0187876	3.06e-06	7738	C	T	0.255869	0.255869	0.00292695	22.7094	Gut bacterial pathway abundance	GALACTUROCAT PWY
226	GCST90027470	D galacturonate degradation I	rs1716276	19	49744995	0.0929155	0.0200474	3.57e-06	7738	T	A	0.791532	0.208468	0.00284914	22.1039	Gut bacterial pathway abundance	GALACTUROCAT PWY
227	GCST90027471	superpathway of N acetylglucosamine N acetylmannosamine and N acetylneuraminate degradation	rs1770803	1	43441125	-0.0778079	0.0163712	2.01e-06	7738	T	A	0.441319	0.441319	0.00298534	23.1637	Gut bacterial pathway abundance	GLCMANNANAUT PWY
228	GCST90027471	superpathway of N acetylglucosamine N acetylmannosamine and N acetylneuraminate degradation	rs13003991	2	65772956	0.0758458	0.0164963	4.27e-06	7738	G	C	0.606803	0.393197	0.00274506	21.2942	Gut bacterial pathway abundance	GLCMANNANAUT PWY
229	GCST90027471	superpathway of N acetylglucosamine N acetylmannosamine and N acetylneuraminate degradation	rs11211643	2	1402588	0.0831748	0.0163098	3.4e-07	7738	G	A	0.51565	0.48435	0.00345563	26.8255	Gut bacterial pathway abundance	GLCMANNANAUT PWY
230	GCST90027471	superpathway of N acetylglucosamine N acetylmannosamine and N acetylneuraminate degradation	rs13193692	6	126079932	0.085911	0.0193355	8.86e-06	7738	T	G	0.230994	0.230994	0.00262215	20.3383	Gut bacterial pathway abundance	GLCMANNANAUT PWY
231	GCST90027471	superpathway of N acetylglucosamine N acetylmannosamine and N acetylneuraminate degradation	rs9445542	6	66122057	-0.116241	0.0244585	2.01e-06	7738	T	C	0.126577	0.126577	0.00298764	23.1816	Gut bacterial pathway abundance	GLCMANNANAUT PWY
232	GCST90027471	superpathway of N acetylglucosamine N acetylmannosamine and N acetylneuraminate degradation	rs2634527	8	59499389	-0.0756236	0.0167962	6.72e-06	7738	C	T	0.498505	0.498505	0.00285944	22.1841	Gut bacterial pathway abundance	GLCMANNANAUT PWY
233	GCST90027471	superpathway of N acetylglucosamine N acetylmannosamine and N acetylneuraminate degradation	rs2467707	8	25541866	0.121636	0.0256176	2.05e-06	7738	C	T	0.890023	0.109977	0.00289639	22.4716	Gut bacterial pathway abundance	GLCMANNANAUT PWY
234	GCST90027471	superpathway of N acetylglucosamine N acetylmannosamine and N acetylneuraminate degradation	rs74949229	10	9526946	-0.144988	0.0283792	3.24e-07	7738	A	G	0.0938701	0.0938701	0.00357612	27.7641	Gut bacterial pathway abundance	GLCMANNANAUT PWY
235	GCST90027471	superpathway of N acetylglucosamine N acetylmannosamine and N acetylneuraminate degradation	rs75967282	17	59520438	-0.18223	0.0378294	1.46e-06	7738	C	G	0.0513866	0.0513866	0.00323749	25.1266	Gut bacterial pathway abundance	GLCMANNANAUT PWY
236	GCST90027471	superpathway of N acetylglucosamine N acetylmannosamine and N acetylneuraminate degradation	rs5756419	22	37346295	0.0829004	0.0178465	3.4e-06	7738	A	T	0.293243	0.293243	0.00284866	22.1002	Gut bacterial pathway abundance	GLCMANNANAUT PWY
237	GCST90027472	D glucarate degradation I	rs4557268	4	39013264	-0.153813	0.0345757	8.64e-06	7738	T	A	0.763887	0.236113	0.00853424	66.5892	Gut bacterial pathway abundance	GLUCARDEG PWY
238	GCST90027472	D glucarate degradation I	rs79950843	11	33332456	0.282755	0.0614621	4.22e-06	7738	G	C	0.0652969	0.0652969	0.00975926	76.2417	Gut bacterial pathway abundance	GLUCARDEG PWY
239	GCST90027472	D glucarate degradation I	rs2236141	22	29137870	0.19862	0.0422383	2.57e-06	7738	T	C	0.125015	0.125015	0.00863055	67.3472	Gut bacterial pathway abundance	GLUCARDEG PWY
240	GCST90027473	gluconeogenesis I	rs75506401	3	71038802	-0.150857	0.0326449	3.82e-06	7738	C	T	0.0687763	0.0687763	0.0029151	22.6172	Gut bacterial pathway abundance	GLUCONEO PWY
241	GCST90027473	gluconeogenesis I	rs10866460	4	59288104	-0.0846938	0.0168551	5.04e-07	7738	T	C	0.393209	0.393209	0.00342291	26.5706	Gut bacterial pathway abundance	GLUCONEO PWY
242	GCST90027473	gluconeogenesis I	rs77004407	14	32115228	0.1793	0.036777	1.09e-06	7738	A	C	0.0531697	0.0531697	0.00323688	25.1218	Gut bacterial pathway abundance	GLUCONEO PWY
243	GCST90027473	gluconeogenesis I	rs117665320	19	35175877	-0.19331	0.0361138	8.66e-08	7738	A	G	0.0631703	0.0631703	0.00442295	34.368	Gut bacterial pathway abundance	GLUCONEO PWY
244	GCST90027474	glucose and glucose 1 phosphate degradation	rs13403023	2	105798717	-0.130473	0.0274844	2.06e-06	7738	C	G	0.222549	0.222549	0.00589074	45.8408	Gut bacterial pathway abundance	GLUCOSE1PMETAB PWY
245	GCST90027474	glucose and glucose 1 phosphate degradation	rs2723521	7	17813651	0.115642	0.0239472	1.37e-06	7738	C	T	0.630932	0.369068	0.00622802	48.4819	Gut bacterial pathway abundance	GLUCOSE1PMETAB PWY
246	GCST90027474	glucose and glucose 1 phosphate degradation	rs2449502	8	98799918	0.153883	0.0333731	4.01e-06	7738	T	G	0.14791	0.14791	0.0059689	46.4527	Gut bacterial pathway abundance	GLUCOSE1PMETAB PWY
247	GCST90027474	glucose and glucose 1 phosphate degradation	rs72700025	9	24049517	0.172204	0.0370412	3.34e-06	7738	A	G	0.106642	0.106642	0.00565028	43.959	Gut bacterial pathway abundance	GLUCOSE1PMETAB PWY
248	GCST90027474	glucose and glucose 1 phosphate degradation	rs4747915	10	11518095	0.111955	0.0247343	6e-06	7738	A	T	0.330399	0.330399	0.0055459	43.1423	Gut bacterial pathway abundance	GLUCOSE1PMETAB PWY
249	GCST90027474	glucose and glucose 1 phosphate degradation	rs1250593	10	80995556	0.111221	0.0246672	6.52e-06	7738	A	G	0.691906	0.308094	0.00527392	41.0154	Gut bacterial pathway abundance	GLUCOSE1PMETAB PWY
250	GCST90027474	glucose and glucose 1 phosphate degradation	rs17097518	12	47434141	0.193953	0.0436641	8.92e-06	7738	G	A	0.0766726	0.0766726	0.00532622	41.4243	Gut bacterial pathway abundance	GLUCOSE1PMETAB PWY
251	GCST90027474	glucose and glucose 1 phosphate degradation	rs76562182	13	109232185	-0.203736	0.0451874	6.52e-06	7738	A	G	0.0693061	0.0693061	0.00535481	41.6478	Gut bacterial pathway abundance	GLUCOSE1PMETAB PWY
252	GCST90027474	glucose and glucose 1 phosphate degradation	rs1757700	20	62140179	-0.179031	0.0399594	7.45e-06	7738	T	C	0.878737	0.121263	0.00683083	53.2068	Gut bacterial pathway abundance	GLUCOSE1PMETAB PWY
253	GCST90027475	glycogen degradation I bacterial	rs115001375	1	83018726	-0.175844	0.0352956	6.29e-07	7738	C	T	0.0755566	0.0755566	0.00431954	33.561	Gut bacterial pathway abundance	GLYCOCAT PWY
254	GCST90027475	glycogen degradation I bacterial	rs10170790	2	5515545	-0.0855325	0.019134	7.82e-06	7738	T	C	0.552267	0.447733	0.00361793	28.09	Gut bacterial pathway abundance	GLYCOCAT PWY
255	GCST90027475	glycogen degradation I bacterial	rs2056101	2	11209820	0.0909124	0.0188903	1.49e-06	7738	T	C	0.535799	0.464201	0.00411135	31.9367	Gut bacterial pathway abundance	GLYCOCAT PWY
256	GCST90027475	glycogen degradation I bacterial	rs35296932	3	41049101	-0.102628	0.0223393	4.35e-06	7738	G	A	0.242946	0.242946	0.00387434	30.0885	Gut bacterial pathway abundance	GLYCOCAT PWY
257	GCST90027475	glycogen degradation I bacterial	rs59657730	6	46422725	0.110105	0.0199672	3.5e-08	7738	G	A	0.559955	0.440045	0.0059744	46.4957	Gut bacterial pathway abundance	GLYCOCAT PWY
258	GCST90027475	glycogen degradation I bacterial	rs41474647	12	125549956	0.127405	0.0271228	2.64e-06	7738	T	C	0.136106	0.136106	0.00381716	29.6427	Gut bacterial pathway abundance	GLYCOCAT PWY
259	GCST90027475	glycogen degradation I bacterial	rs1576166	13	110188241	0.0903842	0.0201903	7.58e-06	7738	T	C	0.560505	0.439495	0.00402484	31.262	Gut bacterial pathway abundance	GLYCOCAT PWY
260	GCST90027475	glycogen degradation I bacterial	rs35902953	15	100673069	-0.110677	0.0246929	7.39e-06	7738	C	T	0.176468	0.176468	0.00356034	27.6412	Gut bacterial pathway abundance	GLYCOCAT PWY
261	GCST90027475	glycogen degradation I bacterial	rs978052	19	31508146	0.14247	0.0316872	6.92e-06	7738	T	A	0.104279	0.104279	0.00379181	29.4451	Gut bacterial pathway abundance	GLYCOCAT PWY
262	GCST90027475	glycogen degradation I bacterial	rs35098678	21	47490232	-0.116245	0.0261238	8.6e-06	7738	G	T	0.170274	0.170274	0.00381823	29.651	Gut bacterial pathway abundance	GLYCOCAT PWY
263	GCST90027475	glycogen degradation I bacterial	rs738153	22	27525638	0.187256	0.0422665	9.41e-06	7738	T	A	0.0581388	0.0581388	0.00384021	29.8224	Gut bacterial pathway abundance	GLYCOCAT PWY
264	GCST90027476	glycogen biosynthesis I from ADP D Glucose	rs61295363	1	90382950	0.156802	0.0329529	1.95e-06	7738	A	T	0.0652665	0.0652665	0.00299993	23.2773	Gut bacterial pathway abundance	GLYCOGENSYNTH PWY
265	GCST90027476	glycogen biosynthesis I from ADP D Glucose	rs10460443	2	241089267	0.10428	0.0224112	3.27e-06	7738	A	G	0.789414	0.210586	0.00361548	28.0709	Gut bacterial pathway abundance	GLYCOGENSYNTH PWY
266	GCST90027476	glycogen biosynthesis I from ADP D Glucose	rs115668747	3	154907433	-0.169625	0.037591	6.41e-06	7738	G	T	0.0571408	0.0571408	0.00310029	24.0585	Gut bacterial pathway abundance	GLYCOGENSYNTH PWY
267	GCST90027476	glycogen biosynthesis I from ADP D Glucose	rs297276	4	27647164	0.0740137	0.0167416	9.83e-06	7738	T	G	0.364924	0.364924	0.00253912	19.6926	Gut bacterial pathway abundance	GLYCOGENSYNTH PWY
268	GCST90027476	glycogen biosynthesis I from ADP D Glucose	rs2064592	6	56474519	-0.0742577	0.0166735	8.44e-06	7738	T	G	0.632553	0.367447	0.00256333	19.8809	Gut bacterial pathway abundance	GLYCOGENSYNTH PWY
269	GCST90027476	glycogen biosynthesis I from ADP D Glucose	rs2452966	6	92737578	0.078063	0.0172351	5.92e-06	7738	T	C	0.66551	0.33449	0.00271305	21.0453	Gut bacterial pathway abundance	GLYCOGENSYNTH PWY
270	GCST90027476	glycogen biosynthesis I from ADP D Glucose	rs17746902	8	22491980	-0.0880821	0.0172082	3.08e-07	7738	T	G	0.660202	0.339798	0.00348099	27.023	Gut bacterial pathway abundance	GLYCOGENSYNTH PWY
271	GCST90027476	glycogen biosynthesis I from ADP D Glucose	rs56963659	9	136348194	0.123668	0.0279319	9.53e-06	7738	T	C	0.0944416	0.0944416	0.00261592	20.2898	Gut bacterial pathway abundance	GLYCOGENSYNTH PWY
272	GCST90027476	glycogen biosynthesis I from ADP D Glucose	rs4759294	12	54152627	-0.0764665	0.0165573	3.87e-06	7738	C	G	0.421776	0.421776	0.00285201	22.1262	Gut bacterial pathway abundance	GLYCOGENSYNTH PWY
273	GCST90027476	glycogen biosynthesis I from ADP D Glucose	rs4530151	16	77972468	-0.0775274	0.0171934	6.51e-06	7738	C	T	0.558291	0.441709	0.0029644	23.0008	Gut bacterial pathway abundance	GLYCOGENSYNTH PWY
274	GCST90027476	glycogen biosynthesis I from ADP D Glucose	rs7206354	16	54730864	0.0784659	0.0174082	6.56e-06	7738	C	A	0.343727	0.343727	0.00277773	21.5484	Gut bacterial pathway abundance	GLYCOGENSYNTH PWY
275	GCST90027476	glycogen biosynthesis I from ADP D Glucose	rs10514997	17	50299021	-0.15594	0.0350463	8.61e-06	7738	T	C	0.0567666	0.0567666	0.0026041	20.1979	Gut bacterial pathway abundance	GLYCOGENSYNTH PWY
276	GCST90027476	glycogen biosynthesis I from ADP D Glucose	rs2698174	18	68746110	0.162424	0.0362775	7.56e-06	7738	A	G	0.945871	0.054129	0.00270142	20.9548	Gut bacterial pathway abundance	GLYCOGENSYNTH PWY
277	GCST90027477	superpathway of glycol metabolism and degradation	rs61802172	1	86548669	0.18177	0.0400524	5.67e-06	7738	A	G	0.149788	0.149788	0.00841548	65.6546	Gut bacterial pathway abundance	GLYCOL GLYOXDEG PWY
278	GCST90027477	superpathway of glycol metabolism and degradation	rs10166293	2	52005010	0.130987	0.02854	4.44e-06	7738	A	G	0.451165	0.451165	0.00849696	66.2958	Gut bacterial pathway abundance	GLYCOL GLYOXDEG PWY
279	GCST90027477	superpathway of glycol metabolism and degradation	rs72943027	2	105870734	0.189798	0.0429028	9.69e-06	7738	G	T	0.134399	0.134399	0.0083816	65.3881	Gut bacterial pathway abundance	GLYCOL GLYOXDEG PWY
280	GCST90027477	superpathway of glycol metabolism and degradation	rs72822615	5	167742383	0.183866	0.0372448	7.95e-07	7738	T	C	0.172729	0.172729	0.00966153	75.4708	Gut bacterial pathway abundance	GLYCOL GLYOXDEG PWY
281	GCST90027477	superpathway of glycol metabolism and degradation	rs2327909	6	15744768	-0.140188	0.0305659	4.51e-06	7738	C	T	0.308441	0.308441	0.00838403	65.4073	Gut bacterial pathway abundance	GLYCOL GLYOXDEG PWY
282	GCST90027477	superpathway of glycol metabolism and degradation	rs7776094	6	83611916	-0.242195	0.0536335	6.31e-06	7738	A	C	0.0742795	0.0742795	0.00806695	62.9134	Gut bacterial pathway abundance	GLYCOL GLYOXDEG PWY
283	GCST90027477	superpathway of glycol metabolism and degradation	rs2514587	8	119599692	0.133181	0.0298082	7.9e-06	7738	A	G	0.629148	0.370852	0.0082769	64.5645	Gut bacterial pathway abundance	GLYCOL GLYOXDEG PWY
284	GCST90027477	superpathway of glycol metabolism and degradation	rs3781339	10	105428152	0.166232	0.0362705	4.58e-06	7738	T	C	0.187134	0.187134	0.0084068	65.5864	Gut bacterial pathway abundance	GLYCOL GLYOXDEG PWY
285	GCST90027477	superpathway of glycol metabolism and degradation	rs61861701	10	112365004	0.159157	0.0335114	2.04e-06	7738	G	A	0.257808	0.257808	0.0096938	75.7253	Gut bacterial pathway abundance	GLYCOL GLYOXDEG PWY
286	GCST90027477	superpathway of glycol metabolism and degradation	rs34317346	12	28630453	0.285613	0.062907	5.62e-06	7738	A	G	0.0582946	0.0582946	0.00895631	69.9122	Gut bacterial pathway abundance	GLYCOL GLYOXDEG PWY
287	GCST90027477	superpathway of glycol metabolism and degradation	rs4332610	12	71280849	-0.124159	0.027764	7.75e-06	7738	A	G	0.514629	0.485371	0.00770113	60.0383	Gut bacterial pathway abundance	GLYCOL GLYOXDEG PWY
288	GCST90027477	superpathway of glycol metabolism and degradation	rs73024197	19	30163014	-0.210026	0.0444604	2.31e-06	7738	A	C	0.116768	0.116768	0.0090986	71.0331	Gut bacterial pathway abundance	GLYCOL GLYOXDEG PWY
289	GCST90027478	superpathway of glycerol degradation to 1 3 propanediol	rs16851440	3	105404031	-0.0995905	0.0222116	7.34e-06	7738	C	T	0.562248	0.437752	0.00488227	37.9546	Gut bacterial pathway abundance	GOLPDLCAT PWY
290	GCST90027478	superpathway of glycerol degradation to 1 3 propanediol	rs4024642	3	23911262	0.111836	0.0247258	6.1e-06	7738	C	A	0.720903	0.279097	0.00503298	39.1321	Gut bacterial pathway abundance	GOLPDLCAT PWY
291	GCST90027478	superpathway of glycerol degradation to 1 3 propanediol	rs34039849	5	129576960	0.169988	0.0383437	9.28e-06	7738	A	G	0.0923128	0.0923128	0.00484244	37.6434	Gut bacterial pathway abundance	GOLPDLCAT PWY
292	GCST90027478	superpathway of glycerol degradation to 1 3 propanediol	rs13214578	6	43701873	0.136276	0.0292969	3.29e-06	7738	C	T	0.829373	0.170627	0.00525613	40.8763	Gut bacterial pathway abundance	GOLPDLCAT PWY
293	GCST90027478	superpathway of glycerol degradation to 1 3 propanediol	rs12698863	7	69634238	-0.136533	0.0304116	7.14e-06	7738	A	T	0.154424	0.154424	0.00486825	37.845	Gut bacterial pathway abundance	GOLPDLCAT PWY
294	GCST90027478	superpathway of glycerol degradation to 1 3 propanediol	rs10814610	9	3781877	-0.164834	0.033329	7.59e-07	7738	T	C	0.151425	0.151425	0.00698251	54.3965	Gut bacterial pathway abundance	GOLPDLCAT PWY
295	GCST90027478	superpathway of glycerol degradation to 1 3 propanediol	rs61861334	10	105967175	-0.147413	0.0316697	3.24e-06	7738	C	T	0.16831	0.16831	0.00608377	47.3521	Gut bacterial pathway abundance	GOLPDLCAT PWY
296	GCST90027478	superpathway of glycerol degradation to 1 3 propanediol	rs7302060	12	56829092	-0.0995836	0.0223424	8.31e-06	7738	C	T	0.387103	0.387103	0.00470565	36.575	Gut bacterial pathway abundance	GOLPDLCAT PWY
297	GCST90027478	superpathway of glycerol degradation to 1 3 propanediol	rs9939420	16	12099967	-0.181884	0.0405889	7.43e-06	7738	G	A	0.0825379	0.0825379	0.00501026	38.9546	Gut bacterial pathway abundance	GOLPDLCAT PWY
298	GCST90027478	superpathway of glycerol degradation to 1 3 propanediol	rs4302037	16	25486225	0.105	0.02272	3.81e-06	7738	T	C	0.537511	0.462489	0.00548147	42.6384	Gut bacterial pathway abundance	GOLPDLCAT PWY
299	GCST90027478	superpathway of glycerol degradation to 1 3 propanediol	rs72829113	17	41181835	-0.116136	0.0234953	7.7e-07	7738	T	C	0.345764	0.345764	0.00610208	47.4955	Gut bacterial pathway abundance	GOLPDLCAT PWY
300	GCST90027478	superpathway of glycerol degradation to 1 3 propanediol	rs57224868	18	11878787	0.120247	0.0270269	8.62e-06	7738	A	G	0.780381	0.219619	0.00495627	38.5327	Gut bacterial pathway abundance	GOLPDLCAT PWY
301	GCST90027478	superpathway of glycerol degradation to 1 3 propanediol	rs9957998	18	5294186	0.102662	0.0221672	3.63e-06	7738	G	A	0.444744	0.444744	0.00520538	40.4796	Gut bacterial pathway abundance	GOLPDLCAT PWY
302	GCST90027478	superpathway of glycerol degradation to 1 3 propanediol	rs5998901	22	33777259	0.160175	0.0325027	8.31e-07	7738	C	T	0.136341	0.136341	0.0060421	47.0259	Gut bacterial pathway abundance	GOLPDLCAT PWY
303	GCST90027479	heme biosynthesis II anaerobic	rs61775945	1	63105389	0.153936	0.0330242	3.14e-06	7738	T	C	0.070895	0.070895	0.0031217	24.2251	Gut bacterial pathway abundance	HEMESYN2 PWY
304	GCST90027479	heme biosynthesis II anaerobic	rs62104460	2	2881088	0.132019	0.0280991	2.62e-06	7738	T	C	0.100914	0.100914	0.00316268	24.5441	Gut bacterial pathway abundance	HEMESYN2 PWY
305	GCST90027479	heme biosynthesis II anaerobic	rs1679174	3	138179843	-0.0908743	0.0205552	9.82e-06	7738	C	T	0.802993	0.197007	0.0026128	20.2655	Gut bacterial pathway abundance	HEMESYN2 PWY
306	GCST90027479	heme biosynthesis II anaerobic	rs9865200	3	4595660	0.092737	0.0209477	9.55e-06	7738	G	C	0.805664	0.194336	0.00269304	20.8896	Gut bacterial pathway abundance	HEMESYN2 PWY
307	GCST90027479	heme biosynthesis II anaerobic	rs11916439	3	116990217	0.0790409	0.0176888	7.88e-06	7738	T	C	0.30394	0.30394	0.00264343	20.5038	Gut bacterial pathway abundance	HEMESYN2 PWY
308	GCST90027479	heme biosynthesis II anaerobic	rs10520466	4	182072085	0.135971	0.0307593	9.85e-06	7738	C	T	0.077256	0.077256	0.00263594	20.4455	Gut bacterial pathway abundance	HEMESYN2 PWY
309	GCST90027479	heme biosynthesis II anaerobic	rs169651	5	73405859	-0.0767839	0.0165063	3.29e-06	7738	A	G	0.438577	0.438577	0.0029034	22.5261	Gut bacterial pathway abundance	HEMESYN2 PWY
310	GCST90027479	heme biosynthesis II anaerobic	rs211508	5	73687858	-0.0911261	0.0195983	3.32e-06	7738	G	C	0.228632	0.228632	0.00292896	22.725	Gut bacterial pathway abundance	HEMESYN2 PWY
311	GCST90027479	heme biosynthesis II anaerobic	rs1596848	11	25038279	-0.0782205	0.0164145	1.89e-06	7738	A	G	0.455036	0.455036	0.00303448	23.5462	Gut bacterial pathway abundance	HEMESYN2 PWY
312	GCST90027479	heme biosynthesis II anaerobic	rs4619111	11	93373509	0.0777406	0.0166061	2.85e-06	7738	T	C	0.410206	0.410206	0.00292434	22.6891	Gut bacterial pathway abundance	HEMESYN2 PWY
313	GCST90027479	heme biosynthesis II anaerobic	rs10423929	19	49336563	-0.0942771	0.0208513	6.14e-06	7738	T	C	0.241406	0.241406	0.00325537	25.2658	Gut bacterial pathway abundance	HEMESYN2 PWY
314	GCST90027479	heme biosynthesis II anaerobic	rs4810354	20	40986511	-0.08765	0.0189889	3.91e-06	7738	A	G	0.727368	0.272632	0.00304695	23.6432	Gut bacterial pathway abundance	HEMESYN2 PWY
315	GCST90027479	heme biosynthesis II anaerobic	rs2096694	21	35371782	0.0831726	0.0178355	3.11e-06	7738	T	C	0.297591	0.297591	0.00289201	22.4375	Gut bacterial pathway abundance	HEMESYN2 PWY
316	GCST90027479	heme biosynthesis II anaerobic	rs713716	22	46871094	-0.0864109	0.0187812	4.21e-06	7738	A	G	0.251488	0.251488	0.00281114	21.8083	Gut bacterial pathway abundance	HEMESYN2 PWY
317	GCST90027480	superpathway of hexitol degradation bacteria	rs55920379	1	182087085	-0.165347	0.0350184	2.34e-06	7738	G	A	0.0677707	0.0677707	0.00345452	26.8168	Gut bacterial pathway abundance	HEXITOLDEGSUPER PWY
318	GCST90027480	superpathway of hexitol degradation bacteria	rs4400672	1	202675394	-0.0818249	0.0179244	5e-06	7738	C	T	0.321899	0.321899	0.00292291	22.6779	Gut bacterial pathway abundance	HEXITOLDEGSUPER PWY
319	GCST90027480	superpathway of hexitol degradation bacteria	rs76367474	3	5061871	0.172732	0.0382502	6.31e-06	7738	A	T	0.0605027	0.0605027	0.00339192	26.3292	Gut bacterial pathway abundance	HEXITOLDEGSUPER PWY
320	GCST90027480	superpathway of hexitol degradation bacteria	rs73099859	3	77476968	-0.158737	0.0331685	1.7e-06	7738	G	A	0.0727707	0.0727707	0.0034004	26.3953	Gut bacterial pathway abundance	HEXITOLDEGSUPER PWY
321	GCST90027480	superpathway of hexitol degradation bacteria	rs1479994	3	22121445	0.0819165	0.018018	5.46e-06	7738	C	G	0.296866	0.296866	0.00280138	21.7323	Gut bacterial pathway abundance	HEXITOLDEGSUPER PWY
322	GCST90027480	superpathway of hexitol degradation bacteria	rs13129779	4	169726027	0.0732744	0.0164733	8.66e-06	7738	T	C	0.491405	0.491405	0.00268378	20.8176	Gut bacterial pathway abundance	HEXITOLDEGSUPER PWY
323	GCST90027480	superpathway of hexitol degradation bacteria	rs532436	9	136149830	0.111866	0.02158	2.17e-07	7738	A	G	0.177259	0.177259	0.00365004	28.3402	Gut bacterial pathway abundance	HEXITOLDEGSUPER PWY
324	GCST90027480	superpathway of hexitol degradation bacteria	rs9516950	13	98149866	-0.15886	0.0356407	8.3e-06	7738	A	G	0.057972	0.057972	0.00275639	21.3824	Gut bacterial pathway abundance	HEXITOLDEGSUPER PWY
325	GCST90027480	superpathway of hexitol degradation bacteria	rs79035992	13	76403224	0.162906	0.0354128	4.22e-06	7738	A	G	0.0562931	0.0562931	0.00281966	21.8746	Gut bacterial pathway abundance	HEXITOLDEGSUPER PWY
326	GCST90027480	superpathway of hexitol degradation bacteria	rs2208125	20	14523969	0.0774429	0.0168241	4.16e-06	7738	G	A	0.375845	0.375845	0.00281381	21.829	Gut bacterial pathway abundance	HEXITOLDEGSUPER PWY
327	GCST90027481	L histidine degradation I	rs12137024	1	95409858	0.118929	0.0215732	3.53e-08	7738	A	G	0.169299	0.169299	0.00397837	30.8996	Gut bacterial pathway abundance	HISDEG PWY
328	GCST90027481	L histidine degradation I	rs13010502	2	3524216	-0.139759	0.0315398	9.37e-06	7738	T	A	0.927338	0.072662	0.0026323	20.4172	Gut bacterial pathway abundance	HISDEG PWY
329	GCST90027481	L histidine degradation I	rs6783574	3	30775466	0.0782697	0.0166922	2.75e-06	7738	G	T	0.389026	0.389026	0.00291218	22.5944	Gut bacterial pathway abundance	HISDEG PWY
330	GCST90027481	L histidine degradation I	rs1501270	4	105011169	0.0905245	0.0187611	1.4e-06	7738	A	C	0.253443	0.253443	0.00310103	24.0642	Gut bacterial pathway abundance	HISDEG PWY
331	GCST90027481	L histidine degradation I	rs264302	4	96528494	-0.112244	0.0247233	5.63e-06	7738	A	G	0.126359	0.126359	0.0027816	21.5785	Gut bacterial pathway abundance	HISDEG PWY
332	GCST90027481	L histidine degradation I	rs11948304	5	14111048	0.0846347	0.0182383	3.48e-06	7738	A	G	0.27158	0.27158	0.00283404	21.9865	Gut bacterial pathway abundance	HISDEG PWY
333	GCST90027481	L histidine degradation I	rs9275187	6	32656038	-0.0867747	0.0180805	1.59e-06	7738	C	T	0.320125	0.320125	0.00327767	25.4394	Gut bacterial pathway abundance	HISDEG PWY
334	GCST90027481	L histidine degradation I	rs2175835	8	29275779	-0.145776	0.0317273	4.33e-06	7738	C	T	0.0867975	0.0867975	0.00336881	26.1492	Gut bacterial pathway abundance	HISDEG PWY
335	GCST90027481	L histidine degradation I	rs76864278	8	14672692	-0.0838791	0.0185589	6.19e-06	7738	G	T	0.271007	0.271007	0.00277998	21.5659	Gut bacterial pathway abundance	HISDEG PWY
336	GCST90027481	L histidine degradation I	rs77982223	9	133536170	0.120951	0.0266922	5.86e-06	7738	G	C	0.105957	0.105957	0.00277164	21.501	Gut bacterial pathway abundance	HISDEG PWY
337	GCST90027481	L histidine degradation I	rs1339631	10	107789712	-0.0737127	0.0165571	8.51e-06	7738	T	A	0.449921	0.449921	0.00268953	20.8623	Gut bacterial pathway abundance	HISDEG PWY
338	GCST90027481	L histidine degradation I	rs11818856	10	14094653	-0.080726	0.0165147	1.02e-06	7738	C	G	0.549486	0.450514	0.00322643	25.0404	Gut bacterial pathway abundance	HISDEG PWY
339	GCST90027481	L histidine degradation I	rs144371117	14	80077900	-0.165831	0.0374651	9.59e-06	7738	A	G	0.0616052	0.0616052	0.00317954	24.6754	Gut bacterial pathway abundance	HISDEG PWY
340	GCST90027481	L histidine degradation I	rs3095927	19	6810484	0.158716	0.032277	8.78e-07	7738	C	G	0.105458	0.105458	0.00475282	36.9434	Gut bacterial pathway abundance	HISDEG PWY
341	GCST90027482	L histidine biosynthesis	rs78778914	1	150449701	0.211625	0.0386425	4.34e-08	7738	C	T	0.0527473	0.0527473	0.00447538	34.7772	Gut bacterial pathway abundance	HISTSYN PWY
342	GCST90027482	L histidine biosynthesis	rs10005886	4	155007625	0.13034	0.0284145	4.49e-06	7738	G	T	0.0920829	0.0920829	0.0028406	22.0375	Gut bacterial pathway abundance	HISTSYN PWY
343	GCST90027482	L histidine biosynthesis	rs6883971	5	171336723	-0.0732918	0.0161665	5.8e-06	7738	A	G	0.500646	0.499354	0.00268584	20.8336	Gut bacterial pathway abundance	HISTSYN PWY
344	GCST90027482	L histidine biosynthesis	rs12153246	5	90421498	0.0875854	0.0196896	8.66e-06	7738	C	T	0.766015	0.233985	0.00274991	21.332	Gut bacterial pathway abundance	HISTSYN PWY
345	GCST90027482	L histidine biosynthesis	rs12098656	10	53364281	-0.170832	0.036039	2.14e-06	7738	C	T	0.0596567	0.0596567	0.00327427	25.4129	Gut bacterial pathway abundance	HISTSYN PWY
346	GCST90027482	L histidine biosynthesis	rs10772275	12	10563592	-0.0758565	0.016285	3.19e-06	7738	C	T	0.454918	0.454918	0.00285372	22.1395	Gut bacterial pathway abundance	HISTSYN PWY
347	GCST90027482	L histidine biosynthesis	rs7145596	14	29213100	-0.138166	0.0293574	2.52e-06	7738	T	C	0.0823276	0.0823276	0.00288447	22.3788	Gut bacterial pathway abundance	HISTSYN PWY
348	GCST90027482	L histidine biosynthesis	rs72690382	14	24331342	-0.11284	0.0249271	5.99e-06	7738	G	T	0.11954	0.11954	0.00268027	20.7903	Gut bacterial pathway abundance	HISTSYN PWY
349	GCST90027482	L histidine biosynthesis	rs10143187	14	104781066	0.0939712	0.0209327	7.15e-06	7738	T	C	0.231992	0.231992	0.00314672	24.4199	Gut bacterial pathway abundance	HISTSYN PWY
350	GCST90027482	L histidine biosynthesis	rs11085939	19	15127442	-0.0794314	0.0174439	5.28e-06	7738	T	C	0.316945	0.316945	0.00273183	21.1913	Gut bacterial pathway abundance	HISTSYN PWY
351	GCST90027483	L methionine biosynthesis I	rs17048278	1	218776958	-0.0802746	0.017234	3.19e-06	7738	G	A	0.34117	0.34117	0.00289688	22.4754	Gut bacterial pathway abundance	HOMOSER METSYN PWY
352	GCST90027483	L methionine biosynthesis I	rs12713418	2	60537127	0.0736122	0.0166386	9.68e-06	7738	C	G	0.576142	0.423858	0.00264655	20.528	Gut bacterial pathway abundance	HOMOSER METSYN PWY
353	GCST90027483	L methionine biosynthesis I	rs1348931	3	63084630	-0.0747997	0.0169278	9.93e-06	7738	T	G	0.368945	0.368945	0.00260531	20.2073	Gut bacterial pathway abundance	HOMOSER METSYN PWY
354	GCST90027483	L methionine biosynthesis I	rs6913228	6	135504050	0.0811434	0.0178159	5.25e-06	7738	C	A	0.321372	0.321372	0.00287195	22.2814	Gut bacterial pathway abundance	HOMOSER METSYN PWY
355	GCST90027483	L methionine biosynthesis I	rs4959131	6	1409959	0.113823	0.0257369	9.75e-06	7738	T	C	0.144531	0.144531	0.00320373	24.8637	Gut bacterial pathway abundance	HOMOSER METSYN PWY
356	GCST90027483	L methionine biosynthesis I	rs112102053	9	115974721	0.110645	0.0245293	6.46e-06	7738	A	G	0.131702	0.131702	0.00279998	21.7215	Gut bacterial pathway abundance	HOMOSER METSYN PWY
357	GCST90027483	L methionine biosynthesis I	rs10840754	12	17724075	0.139919	0.0307321	5.29e-06	7738	A	T	0.080491	0.080491	0.00289792	22.4835	Gut bacterial pathway abundance	HOMOSER METSYN PWY
358	GCST90027483	L methionine biosynthesis I	rs61945524	13	34300469	-0.0888739	0.0182976	1.19e-06	7738	T	C	0.299793	0.299793	0.00331609	25.7386	Gut bacterial pathway abundance	HOMOSER METSYN PWY
359	GCST90027483	L methionine biosynthesis I	rs61994705	15	25080892	-0.0848608	0.0168171	4.51e-07	7738	G	C	0.39267	0.39267	0.00343476	26.6629	Gut bacterial pathway abundance	HOMOSER METSYN PWY
360	GCST90027483	L methionine biosynthesis I	rs4802635	19	50401320	0.0729186	0.0163449	8.15e-06	7738	G	A	0.5517	0.4483	0.00263014	20.4004	Gut bacterial pathway abundance	HOMOSER METSYN PWY
361	GCST90027484	L methionine biosynthesis III	rs157871	1	165391382	-0.112897	0.0251304	7.04e-06	7738	G	A	0.113871	0.113871	0.0025722	19.9499	Gut bacterial pathway abundance	HSERMETANA PWY
362	GCST90027484	L methionine biosynthesis III	rs1073201	2	11223628	-0.0756411	0.0165006	4.56e-06	7738	G	A	0.485935	0.485935	0.00285852	22.1769	Gut bacterial pathway abundance	HSERMETANA PWY
363	GCST90027484	L methionine biosynthesis III	rs36107535	3	143845688	-0.0933045	0.0186972	6.03e-07	7738	T	C	0.244568	0.244568	0.00321684	24.9658	Gut bacterial pathway abundance	HSERMETANA PWY
364	GCST90027484	L methionine biosynthesis III	rs10447306	5	177738165	0.13798	0.0310637	8.92e-06	7738	G	C	0.0731812	0.0731812	0.0025826	20.0307	Gut bacterial pathway abundance	HSERMETANA PWY
365	GCST90027484	L methionine biosynthesis III	rs2007950	6	43049461	0.0741464	0.0165927	7.87e-06	7738	G	A	0.622835	0.377165	0.00258294	20.0334	Gut bacterial pathway abundance	HSERMETANA PWY
366	GCST90027484	L methionine biosynthesis III	rs113884393	7	155082494	0.168368	0.03564	2.31e-06	7738	G	C	0.0567687	0.0567687	0.00303582	23.5566	Gut bacterial pathway abundance	HSERMETANA PWY
367	GCST90027484	L methionine biosynthesis III	rs117005086	9	7870283	-0.175176	0.0357139	9.34e-07	7738	G	C	0.0714832	0.0714832	0.00407355	31.6419	Gut bacterial pathway abundance	HSERMETANA PWY
368	GCST90027484	L methionine biosynthesis III	rs10882802	10	98251214	0.116194	0.025124	3.75e-06	7738	G	A	0.885574	0.114426	0.00273619	21.2253	Gut bacterial pathway abundance	HSERMETANA PWY
369	GCST90027484	L methionine biosynthesis III	rs112704675	12	21498926	0.137352	0.0293118	2.79e-06	7738	T	C	0.0839629	0.0839629	0.00290202	22.5154	Gut bacterial pathway abundance	HSERMETANA PWY
370	GCST90027484	L methionine biosynthesis III	rs537576	16	5461604	-0.0870158	0.0196839	9.84e-06	7738	T	C	0.228849	0.228849	0.00267248	20.7297	Gut bacterial pathway abundance	HSERMETANA PWY
371	GCST90027484	L methionine biosynthesis III	rs2304958	17	959515	-0.0800054	0.0170991	2.88e-06	7738	G	A	0.665235	0.334765	0.00285091	22.1177	Gut bacterial pathway abundance	HSERMETANA PWY
372	GCST90027484	L methionine biosynthesis III	rs12455185	18	61019692	0.0810826	0.0175717	3.94e-06	7738	T	C	0.694565	0.305435	0.00278944	21.6395	Gut bacterial pathway abundance	HSERMETANA PWY
373	GCST90027484	L methionine biosynthesis III	rs735254	18	13377128	-0.0841755	0.0177961	2.25e-06	7738	G	A	0.679164	0.320836	0.00308787	23.9618	Gut bacterial pathway abundance	HSERMETANA PWY
374	GCST90027484	L methionine biosynthesis III	rs76383640	19	50696248	0.159693	0.0305452	1.71e-07	7738	A	G	0.0801085	0.0801085	0.00375852	29.1856	Gut bacterial pathway abundance	HSERMETANA PWY
375	GCST90027484	L methionine biosynthesis III	rs10402683	19	49437365	0.119826	0.0263689	5.51e-06	7738	C	G	0.142733	0.142733	0.00351376	27.2783	Gut bacterial pathway abundance	HSERMETANA PWY
376	GCST90027484	L methionine biosynthesis III	rs2869014	20	38118302	-0.120324	0.0262563	4.59e-06	7738	A	G	0.103713	0.103713	0.00269163	20.8786	Gut bacterial pathway abundance	HSERMETANA PWY
377	GCST90027484	L methionine biosynthesis III	rs409480	21	37159147	-0.0795352	0.0177161	7.14e-06	7738	G	C	0.715188	0.284812	0.00257708	19.9878	Gut bacterial pathway abundance	HSERMETANA PWY
378	GCST90027485	L isoleucine biosynthesis I from threonine	rs622016	3	174407497	0.0733249	0.0164584	8.38e-06	7738	C	G	0.479785	0.479785	0.00268388	20.8183	Gut bacterial pathway abundance	ILEUSYN PWY
379	GCST90027485	L isoleucine biosynthesis I from threonine	rs28542462	4	3885218	0.0982763	0.02159	5.32e-06	7738	C	T	0.301778	0.301778	0.00407013	31.6152	Gut bacterial pathway abundance	ILEUSYN PWY
380	GCST90027485	L isoleucine biosynthesis I from threonine	rs2704240	8	97618681	-0.0726385	0.0161263	6.66e-06	7738	G	T	0.503827	0.496173	0.00263802	20.4617	Gut bacterial pathway abundance	ILEUSYN PWY
381	GCST90027485	L isoleucine biosynthesis I from threonine	rs330943	8	9021026	0.0857583	0.0174395	8.77e-07	7738	A	G	0.313932	0.313932	0.003168	24.5855	Gut bacterial pathway abundance	ILEUSYN PWY
382	GCST90027485	L isoleucine biosynthesis I from threonine	rs11007911	10	19264214	-0.137289	0.0308286	8.46e-06	7738	A	G	0.0796781	0.0796781	0.00276427	21.4437	Gut bacterial pathway abundance	ILEUSYN PWY
383	GCST90027485	L isoleucine biosynthesis I from threonine	rs681822	11	79622779	0.0782854	0.0164378	1.91e-06	7738	T	A	0.408038	0.408038	0.00296064	22.9715	Gut bacterial pathway abundance	ILEUSYN PWY
384	GCST90027485	L isoleucine biosynthesis I from threonine	rs9324123	15	25061795	0.083808	0.0185794	6.46e-06	7738	G	A	0.74863	0.25137	0.00264351	20.5044	Gut bacterial pathway abundance	ILEUSYN PWY
385	GCST90027485	L isoleucine biosynthesis I from threonine	rs163056	18	24514714	0.0715464	0.0159612	7.38e-06	7738	C	T	0.518416	0.481584	0.00255597	19.8237	Gut bacterial pathway abundance	ILEUSYN PWY
386	GCST90027485	L isoleucine biosynthesis I from threonine	rs5752622	22	28113103	-0.0906364	0.0201528	6.88e-06	7738	G	A	0.798232	0.201768	0.00264616	20.525	Gut bacterial pathway abundance	ILEUSYN PWY
387	GCST90027486	superpathway of Kdo 2 lipid A biosynthesis	rs736348	6	36751245	-0.186202	0.0408798	5.24e-06	7738	A	G	0.187631	0.187631	0.0105696	82.6395	Gut bacterial pathway abundance	KDO NAGLIPASYN PWY
388	GCST90027486	superpathway of Kdo 2 lipid A biosynthesis	rs12056629	8	17860863	0.220994	0.0437964	4.51e-07	7738	C	T	0.162447	0.162447	0.0132897	104.194	Gut bacterial pathway abundance	KDO NAGLIPASYN PWY
389	GCST90027486	superpathway of Kdo 2 lipid A biosynthesis	rs17153829	10	13780553	0.289462	0.0620549	3.09e-06	7738	T	C	0.0718029	0.0718029	0.0111685	87.3755	Gut bacterial pathway abundance	KDO NAGLIPASYN PWY
390	GCST90027486	superpathway of Kdo 2 lipid A biosynthesis	rs4924305	15	39159349	0.194748	0.0438377	8.89e-06	7738	A	G	0.596831	0.403169	0.0182522	143.824	Gut bacterial pathway abundance	KDO NAGLIPASYN PWY
391	GCST90027486	superpathway of Kdo 2 lipid A biosynthesis	rs11652627	17	1119970	-0.146833	0.0324454	6.02e-06	7738	C	G	0.532292	0.467708	0.010735	83.9471	Gut bacterial pathway abundance	KDO NAGLIPASYN PWY
392	GCST90027486	superpathway of Kdo 2 lipid A biosynthesis	rs113552917	17	45311777	-0.264877	0.0599029	9.79e-06	7738	A	T	0.0808556	0.0808556	0.0104283	81.5233	Gut bacterial pathway abundance	KDO NAGLIPASYN PWY
393	GCST90027486	superpathway of Kdo 2 lipid A biosynthesis	rs68108910	18	3057753	-0.265311	0.056847	3.05e-06	7738	C	T	0.0856918	0.0856918	0.0110299	86.2791	Gut bacterial pathway abundance	KDO NAGLIPASYN PWY
394	GCST90027486	superpathway of Kdo 2 lipid A biosynthesis	rs2206783	20	37200322	0.197497	0.0409392	1.41e-06	7738	G	A	0.80203	0.19797	0.0123863	97.022	Gut bacterial pathway abundance	KDO NAGLIPASYN PWY
395	GCST90027486	superpathway of Kdo 2 lipid A biosynthesis	rs737805	22	30691307	0.157928	0.0335607	2.53e-06	7738	A	G	0.415438	0.415438	0.0121139	94.8625	Gut bacterial pathway abundance	KDO NAGLIPASYN PWY
396	GCST90027487	ketogluconate metabolism	rs7552841	1	55518752	-0.130382	0.0277244	2.57e-06	7738	T	C	0.36844	0.36844	0.00791128	61.6897	Gut bacterial pathway abundance	KETOGLUCONMET PWY
397	GCST90027487	ketogluconate metabolism	rs145696452	3	100786460	0.164815	0.0363372	5.74e-06	7738	C	T	0.172966	0.172966	0.00777155	60.5916	Gut bacterial pathway abundance	KETOGLUCONMET PWY
398	GCST90027487	ketogluconate metabolism	rs28620806	4	9753418	0.146268	0.0324179	6.42e-06	7738	C	T	0.653466	0.346534	0.00968941	75.6907	Gut bacterial pathway abundance	KETOGLUCONMET PWY
399	GCST90027487	ketogluconate metabolism	rs2913384	5	158070705	-0.23026	0.0508342	5.91e-06	7738	A	G	0.922568	0.077432	0.00757506	59.0479	Gut bacterial pathway abundance	KETOGLUCONMET PWY
400	GCST90027487	ketogluconate metabolism	rs2624489	5	116730016	-0.240451	0.0514641	2.98e-06	7738	G	A	0.0771916	0.0771916	0.00823692	64.25	Gut bacterial pathway abundance	KETOGLUCONMET PWY
401	GCST90027487	ketogluconate metabolism	rs2895499	5	4540543	-0.266455	0.0576131	3.75e-06	7738	A	G	0.0744206	0.0744206	0.00978103	76.4135	Gut bacterial pathway abundance	KETOGLUCONMET PWY
402	GCST90027487	ketogluconate metabolism	rs3923652	7	155148917	-0.209856	0.0444018	2.29e-06	7738	C	A	0.101974	0.101974	0.00806587	62.9049	Gut bacterial pathway abundance	KETOGLUCONMET PWY
403	GCST90027487	ketogluconate metabolism	rs557948	9	33230471	0.228551	0.0437442	1.74e-07	7738	T	C	0.117478	0.117478	0.0108312	84.708	Gut bacterial pathway abundance	KETOGLUCONMET PWY
404	GCST90027487	ketogluconate metabolism	rs4842206	9	137907690	0.165422	0.0361546	4.75e-06	7738	G	A	0.17556	0.17556	0.00792139	61.7691	Gut bacterial pathway abundance	KETOGLUCONMET PWY
405	GCST90027487	ketogluconate metabolism	rs17814434	12	71083507	-0.287963	0.06359	5.94e-06	7738	T	C	0.0561389	0.0561389	0.0087877	68.5844	Gut bacterial pathway abundance	KETOGLUCONMET PWY
406	GCST90027487	ketogluconate metabolism	rs4482264	15	100697968	0.127232	0.028591	8.58e-06	7738	C	T	0.354681	0.354681	0.00741029	57.754	Gut bacterial pathway abundance	KETOGLUCONMET PWY
407	GCST90027488	lactose and galactose degradation I	rs17034687	3	3679852	0.142865	0.0279571	3.22e-07	7738	G	C	0.095861	0.095861	0.00353801	27.4672	Gut bacterial pathway abundance	LACTOSECAT PWY
408	GCST90027488	lactose and galactose degradation I	rs1833677	4	181589651	0.0782579	0.0170131	4.23e-06	7738	A	T	0.56405	0.43595	0.0030119	23.3705	Gut bacterial pathway abundance	LACTOSECAT PWY
409	GCST90027488	lactose and galactose degradation I	rs55919213	6	1410267	0.113638	0.0254525	8.02e-06	7738	T	C	0.151809	0.151809	0.00332559	25.8126	Gut bacterial pathway abundance	LACTOSECAT PWY
410	GCST90027488	lactose and galactose degradation I	rs4960590	7	155049928	0.17205	0.0358606	1.6e-06	7738	G	A	0.0570902	0.0570902	0.00318692	24.7328	Gut bacterial pathway abundance	LACTOSECAT PWY
411	GCST90027488	lactose and galactose degradation I	rs76039193	8	74611453	0.0943389	0.0211883	8.49e-06	7738	G	A	0.205257	0.205257	0.0029036	22.5276	Gut bacterial pathway abundance	LACTOSECAT PWY
412	GCST90027488	lactose and galactose degradation I	rs191667368	8	25073445	-0.196501	0.0416246	2.35e-06	7738	C	A	0.0547168	0.0547168	0.00399431	31.0239	Gut bacterial pathway abundance	LACTOSECAT PWY
413	GCST90027488	lactose and galactose degradation I	rs507666	9	136149399	0.16989	0.0217316	5.38e-15	7738	A	G	0.177602	0.177602	0.00843132	65.7793	Gut bacterial pathway abundance	LACTOSECAT PWY
414	GCST90027488	lactose and galactose degradation I	rs118184992	13	114968298	-0.164898	0.0336218	9.37e-07	7738	T	C	0.0658176	0.0658176	0.00334375	25.9541	Gut bacterial pathway abundance	LACTOSECAT PWY
415	GCST90027488	lactose and galactose degradation I	rs7147611	14	95024931	-0.0814631	0.0176494	3.92e-06	7738	A	G	0.656995	0.343005	0.00299099	23.2077	Gut bacterial pathway abundance	LACTOSECAT PWY
416	GCST90027488	lactose and galactose degradation I	rs80205307	19	50782169	0.136232	0.0294225	3.65e-06	7738	T	C	0.0984987	0.0984987	0.00329598	25.5821	Gut bacterial pathway abundance	LACTOSECAT PWY
417	GCST90027488	lactose and galactose degradation I	rs6056182	20	934617	-0.0833209	0.0187875	9.21e-06	7738	T	C	0.310478	0.310478	0.00297247	23.0636	Gut bacterial pathway abundance	LACTOSECAT PWY
418	GCST90027488	lactose and galactose degradation I	rs9982657	21	26572440	-0.185895	0.0376992	8.18e-07	7738	A	G	0.051495	0.051495	0.00337575	26.2032	Gut bacterial pathway abundance	LACTOSECAT PWY
419	GCST90027489	superpathway of methylglyoxal degradation	rs56061025	1	240165382	0.202777	0.0456109	8.76e-06	7738	G	A	0.171142	0.171142	0.0116655	91.3096	Gut bacterial pathway abundance	METHGLYUT PWY
420	GCST90027489	superpathway of methylglyoxal degradation	rs78219112	4	136984840	-0.236375	0.0521504	5.83e-06	7738	C	A	0.140307	0.140307	0.0134789	105.698	Gut bacterial pathway abundance	METHGLYUT PWY
421	GCST90027489	superpathway of methylglyoxal degradation	rs111549352	4	34652075	-0.362288	0.0759395	1.84e-06	7738	C	T	0.0529533	0.0529533	0.0131644	103.199	Gut bacterial pathway abundance	METHGLYUT PWY
422	GCST90027489	superpathway of methylglyoxal degradation	rs72727948	8	134963609	-0.340848	0.0732542	3.27e-06	7738	A	C	0.0622588	0.0622588	0.0135655	106.386	Gut bacterial pathway abundance	METHGLYUT PWY
423	GCST90027489	superpathway of methylglyoxal degradation	rs75084758	10	107987090	-0.31214	0.0701178	8.52e-06	7738	T	C	0.0810094	0.0810094	0.0145069	113.878	Gut bacterial pathway abundance	METHGLYUT PWY
424	GCST90027489	superpathway of methylglyoxal degradation	rs174453	11	61645967	0.219293	0.0447067	9.34e-07	7738	G	C	0.173317	0.173317	0.0137803	108.094	Gut bacterial pathway abundance	METHGLYUT PWY
425	GCST90027489	superpathway of methylglyoxal degradation	rs902061	12	129189556	0.147904	0.0332725	8.78e-06	7738	C	T	0.522882	0.477118	0.0109149	85.3694	Gut bacterial pathway abundance	METHGLYUT PWY
426	GCST90027489	superpathway of methylglyoxal degradation	rs7193741	16	12851942	0.167159	0.0374578	8.1e-06	7738	G	T	0.575354	0.424646	0.0136537	107.087	Gut bacterial pathway abundance	METHGLYUT PWY
427	GCST90027489	superpathway of methylglyoxal degradation	rs12601384	17	50199900	0.267527	0.0500129	8.84e-08	7738	A	G	0.141719	0.141719	0.017411	137.078	Gut bacterial pathway abundance	METHGLYUT PWY
428	GCST90027490	lipid IVA biosynthesis	rs10918287	1	165784152	-0.0781066	0.0173838	7.02e-06	7738	A	G	0.633281	0.366719	0.00283358	21.9829	Gut bacterial pathway abundance	NAGLIPASYN PWY
429	GCST90027490	lipid IVA biosynthesis	rs62104460	2	2881088	0.126388	0.0282868	7.89e-06	7738	T	C	0.101043	0.101043	0.00290193	22.5147	Gut bacterial pathway abundance	NAGLIPASYN PWY
430	GCST90027490	lipid IVA biosynthesis	rs11916439	3	116990217	0.0846475	0.0178187	2.03e-06	7738	T	C	0.304223	0.304223	0.00303333	23.5373	Gut bacterial pathway abundance	NAGLIPASYN PWY
431	GCST90027490	lipid IVA biosynthesis	rs28380874	6	31312363	0.13201	0.0287722	4.47e-06	7738	T	C	0.10414	0.10414	0.00325163	25.2367	Gut bacterial pathway abundance	NAGLIPASYN PWY
432	GCST90027490	lipid IVA biosynthesis	rs1321819	6	24403039	-0.0837878	0.0180916	3.63e-06	7738	A	G	0.282419	0.282419	0.00284549	22.0755	Gut bacterial pathway abundance	NAGLIPASYN PWY
433	GCST90027490	lipid IVA biosynthesis	rs12677665	8	29233822	0.0820111	0.0177587	3.87e-06	7738	G	A	0.688302	0.311698	0.00288595	22.3903	Gut bacterial pathway abundance	NAGLIPASYN PWY
434	GCST90027490	lipid IVA biosynthesis	rs11790347	9	14449077	0.172086	0.0377768	5.23e-06	7738	G	C	0.0511725	0.0511725	0.00287571	22.3106	Gut bacterial pathway abundance	NAGLIPASYN PWY
435	GCST90027490	lipid IVA biosynthesis	rs2244670	10	111524436	-0.0923156	0.0199879	3.86e-06	7738	A	T	0.208219	0.208219	0.00281	21.7994	Gut bacterial pathway abundance	NAGLIPASYN PWY
436	GCST90027490	lipid IVA biosynthesis	rs657516	11	100922112	-0.156583	0.0349849	7.62e-06	7738	G	A	0.06019	0.06019	0.00277385	21.5182	Gut bacterial pathway abundance	NAGLIPASYN PWY
437	GCST90027490	lipid IVA biosynthesis	rs17118750	11	115619704	0.126177	0.0282402	7.9e-06	7738	C	T	0.0945335	0.0945335	0.00272551	21.1422	Gut bacterial pathway abundance	NAGLIPASYN PWY
438	GCST90027490	lipid IVA biosynthesis	rs67156511	18	5305702	-0.117423	0.0263682	8.46e-06	7738	G	T	0.12085	0.12085	0.00292985	22.732	Gut bacterial pathway abundance	NAGLIPASYN PWY
439	GCST90027490	lipid IVA biosynthesis	rs2096694	21	35371782	0.0874062	0.0180324	1.25e-06	7738	T	C	0.296603	0.296603	0.0031878	24.7397	Gut bacterial pathway abundance	NAGLIPASYN PWY
440	GCST90027491	methylerythritol phosphate pathway I	rs1428949	5	9947612	-0.0743313	0.0165197	6.81e-06	7738	T	C	0.433176	0.433176	0.00271323	21.0466	Gut bacterial pathway abundance	NONMEVIPP PWY
441	GCST90027491	methylerythritol phosphate pathway I	rs10213988	5	71380793	0.0857065	0.019281	8.78e-06	7738	C	T	0.23195	0.23195	0.00261723	20.3	Gut bacterial pathway abundance	NONMEVIPP PWY
442	GCST90027491	methylerythritol phosphate pathway I	rs741054	7	31081980	0.0874913	0.0188945	3.65e-06	7738	A	T	0.243661	0.243661	0.00282138	21.888	Gut bacterial pathway abundance	NONMEVIPP PWY
443	GCST90027491	methylerythritol phosphate pathway I	rs11139000	9	83676352	-0.0818744	0.018107	6.13e-06	7738	C	T	0.282074	0.282074	0.00271499	21.0604	Gut bacterial pathway abundance	NONMEVIPP PWY
444	GCST90027491	methylerythritol phosphate pathway I	rs10756052	9	10515836	0.089341	0.019147	3.07e-06	7738	C	G	0.240585	0.240585	0.00291662	22.6289	Gut bacterial pathway abundance	NONMEVIPP PWY
445	GCST90027491	methylerythritol phosphate pathway I	rs7108080	11	59726765	-0.0891578	0.0167524	1.03e-07	7738	A	G	0.508635	0.491365	0.00397337	30.8606	Gut bacterial pathway abundance	NONMEVIPP PWY
446	GCST90027491	methylerythritol phosphate pathway I	rs76346802	11	90723689	-0.127657	0.0279162	4.81e-06	7738	G	A	0.0931431	0.0931431	0.00275302	21.3561	Gut bacterial pathway abundance	NONMEVIPP PWY
447	GCST90027491	methylerythritol phosphate pathway I	rs11058744	12	127091880	-0.155967	0.0319398	1.04e-06	7738	T	G	0.0707436	0.0707436	0.00319829	24.8214	Gut bacterial pathway abundance	NONMEVIPP PWY
448	GCST90027491	methylerythritol phosphate pathway I	rs79747739	14	29433065	0.162288	0.03077	1.33e-07	7738	C	A	0.0806663	0.0806663	0.00390632	30.3378	Gut bacterial pathway abundance	NONMEVIPP PWY
449	GCST90027491	methylerythritol phosphate pathway I	rs11070764	15	31340812	-0.077654	0.0164151	2.24e-06	7738	C	T	0.553392	0.446608	0.00298069	23.1276	Gut bacterial pathway abundance	NONMEVIPP PWY
450	GCST90027491	methylerythritol phosphate pathway I	rs7221118	17	47907641	-0.0899681	0.0191208	2.54e-06	7738	C	T	0.229708	0.229708	0.00286443	22.2229	Gut bacterial pathway abundance	NONMEVIPP PWY
451	GCST90027492	pentose phosphate pathway non oxidative branch	rs12735521	1	18450321	0.0769256	0.0170061	6.08e-06	7738	T	C	0.32237	0.32237	0.00258535	20.0521	Gut bacterial pathway abundance	NONOXIPENT PWY
452	GCST90027492	pentose phosphate pathway non oxidative branch	rs55804433	3	174766172	-0.0850326	0.0185278	4.44e-06	7738	T	C	0.277617	0.277617	0.00290011	22.5005	Gut bacterial pathway abundance	NONOXIPENT PWY
453	GCST90027492	pentose phosphate pathway non oxidative branch	rs2306372	3	149696358	0.111617	0.0235532	2.15e-06	7738	G	A	0.186595	0.186595	0.00378179	29.367	Gut bacterial pathway abundance	NONOXIPENT PWY
454	GCST90027492	pentose phosphate pathway non oxidative branch	rs9461124	6	25235303	-0.0970976	0.0211387	4.36e-06	7738	T	C	0.17584	0.17584	0.0027326	21.1973	Gut bacterial pathway abundance	NONOXIPENT PWY
455	GCST90027492	pentose phosphate pathway non oxidative branch	rs10817945	9	119627620	-0.0831557	0.0174273	1.83e-06	7738	G	C	0.312346	0.312346	0.00297043	23.0477	Gut bacterial pathway abundance	NONOXIPENT PWY
456	GCST90027492	pentose phosphate pathway non oxidative branch	rs11107787	12	95311669	0.110006	0.0226014	1.13e-06	7738	T	C	0.148261	0.148261	0.0030563	23.716	Gut bacterial pathway abundance	NONOXIPENT PWY
457	GCST90027492	pentose phosphate pathway non oxidative branch	rs4786434	16	3755986	0.167808	0.0371239	6.18e-06	7738	G	T	0.0547628	0.0547628	0.00291529	22.6186	Gut bacterial pathway abundance	NONOXIPENT PWY
458	GCST90027493	superpathway of ornithine degradation	rs12041866	1	60484531	-0.376771	0.0807643	3.09e-06	7738	T	C	0.0747288	0.0747288	0.019631	154.906	Gut bacterial pathway abundance	ORNDEG PWY
459	GCST90027493	superpathway of ornithine degradation	rs10856807	4	34521169	-0.20668	0.0462699	7.94e-06	7738	C	T	0.354718	0.354718	0.0195551	154.295	Gut bacterial pathway abundance	ORNDEG PWY
460	GCST90027493	superpathway of ornithine degradation	rs2010151	5	31806434	-0.197206	0.0441133	7.81e-06	7738	C	A	0.418744	0.418744	0.0189316	149.281	Gut bacterial pathway abundance	ORNDEG PWY
461	GCST90027493	superpathway of ornithine degradation	rs12522600	5	78856333	-0.225331	0.049199	4.65e-06	7738	A	T	0.249899	0.249899	0.0190351	150.113	Gut bacterial pathway abundance	ORNDEG PWY
462	GCST90027493	superpathway of ornithine degradation	rs6868622	5	94469728	-0.237472	0.0495125	1.62e-06	7738	T	C	0.28369	0.28369	0.0229192	181.462	Gut bacterial pathway abundance	ORNDEG PWY
463	GCST90027493	superpathway of ornithine degradation	rs111457769	7	74482794	0.337718	0.0722672	2.97e-06	7738	C	T	0.112527	0.112527	0.0227798	180.333	Gut bacterial pathway abundance	ORNDEG PWY
464	GCST90027493	superpathway of ornithine degradation	rs6124449	20	40998244	-0.379049	0.0778587	1.12e-06	7738	C	A	0.092716	0.092716	0.0241723	191.629	Gut bacterial pathway abundance	ORNDEG PWY
465	GCST90027494	TCA cycle IV 2 oxoglutarate decarboxylase	rs12034038	1	84041610	0.145688	0.0328667	9.31e-06	7738	C	G	0.174619	0.174619	0.0061182	47.6217	Gut bacterial pathway abundance	P105 PWY
466	GCST90027494	TCA cycle IV 2 oxoglutarate decarboxylase	rs857120	1	57211399	0.208416	0.0458464	5.47e-06	7738	C	T	0.0883455	0.0883455	0.00699692	54.5096	Gut bacterial pathway abundance	P105 PWY
467	GCST90027494	TCA cycle IV 2 oxoglutarate decarboxylase	rs11582075	1	83675735	-0.137144	0.0302967	5.99e-06	7738	T	C	0.219197	0.219197	0.00643813	50.1281	Gut bacterial pathway abundance	P105 PWY
468	GCST90027494	TCA cycle IV 2 oxoglutarate decarboxylase	rs27099	5	14463639	-0.137509	0.0310886	9.73e-06	7738	T	A	0.208739	0.208739	0.0062462	48.6243	Gut bacterial pathway abundance	P105 PWY
469	GCST90027494	TCA cycle IV 2 oxoglutarate decarboxylase	rs10223540	6	21206319	-0.185493	0.0418583	9.36e-06	7738	T	C	0.1009	0.1009	0.00624287	48.5982	Gut bacterial pathway abundance	P105 PWY
470	GCST90027494	TCA cycle IV 2 oxoglutarate decarboxylase	rs36182340	7	155118470	0.235877	0.0420321	2e-08	7738	T	G	0.903211	0.096789	0.00972784	75.9938	Gut bacterial pathway abundance	P105 PWY
471	GCST90027494	TCA cycle IV 2 oxoglutarate decarboxylase	rs72814612	10	95941459	0.200658	0.0429821	3.04e-06	7738	C	A	0.107888	0.107888	0.0077506	60.427	Gut bacterial pathway abundance	P105 PWY
472	GCST90027494	TCA cycle IV 2 oxoglutarate decarboxylase	rs6562993	13	77914588	-0.133596	0.0296076	6.42e-06	7738	G	A	0.236848	0.236848	0.00645205	50.2372	Gut bacterial pathway abundance	P105 PWY
473	GCST90027494	TCA cycle IV 2 oxoglutarate decarboxylase	rs2518968	15	91307410	0.134971	0.026959	5.54e-07	7738	G	C	0.539119	0.460881	0.00905283	70.6725	Gut bacterial pathway abundance	P105 PWY
474	GCST90027495	pyruvate fermentation to propanoate I	rs6672992	1	65848034	-0.104073	0.0222859	3.01e-06	7738	C	A	0.189469	0.189469	0.0033267	25.8213	Gut bacterial pathway abundance	P108 PWY
475	GCST90027495	pyruvate fermentation to propanoate I	rs10490196	2	67070333	0.0988657	0.0219208	6.48e-06	7738	A	G	0.197408	0.197408	0.00309728	24.035	Gut bacterial pathway abundance	P108 PWY
476	GCST90027495	pyruvate fermentation to propanoate I	rs74768264	3	69136061	0.128453	0.0260338	8.05e-07	7738	G	A	0.13271	0.13271	0.00379828	29.4955	Gut bacterial pathway abundance	P108 PWY
477	GCST90027495	pyruvate fermentation to propanoate I	rs7690663	4	22014333	0.0977238	0.0219458	8.47e-06	7738	C	G	0.200105	0.200105	0.00305718	23.7229	Gut bacterial pathway abundance	P108 PWY
478	GCST90027495	pyruvate fermentation to propanoate I	rs2645383	4	101893381	0.0871736	0.0188008	3.54e-06	7738	C	T	0.334436	0.334436	0.00338301	26.2598	Gut bacterial pathway abundance	P108 PWY
479	GCST90027495	pyruvate fermentation to propanoate I	rs62381166	5	156490831	-0.151374	0.0327471	3.79e-06	7738	C	T	0.0770703	0.0770703	0.00325978	25.3001	Gut bacterial pathway abundance	P108 PWY
480	GCST90027495	pyruvate fermentation to propanoate I	rs953621	5	58085595	0.106359	0.021616	8.64e-07	7738	A	C	0.198582	0.198582	0.00360062	27.9551	Gut bacterial pathway abundance	P108 PWY
481	GCST90027495	pyruvate fermentation to propanoate I	rs12514068	5	8264063	-0.07789	0.017578	9.37e-06	7738	T	C	0.389548	0.389548	0.0028854	22.386	Gut bacterial pathway abundance	P108 PWY
482	GCST90027495	pyruvate fermentation to propanoate I	rs3799603	6	167001286	-0.0952307	0.0182225	1.73e-07	7738	C	T	0.360162	0.360162	0.00417977	32.4704	Gut bacterial pathway abundance	P108 PWY
483	GCST90027495	pyruvate fermentation to propanoate I	rs200243	6	50434789	0.142409	0.0316777	6.94e-06	7738	A	G	0.0873623	0.0873623	0.00323391	25.0987	Gut bacterial pathway abundance	P108 PWY
484	GCST90027495	pyruvate fermentation to propanoate I	rs10951264	7	3662770	0.0833274	0.0181076	4.19e-06	7738	A	G	0.637001	0.362999	0.00321108	24.9209	Gut bacterial pathway abundance	P108 PWY
485	GCST90027495	pyruvate fermentation to propanoate I	rs11647368	16	8513688	0.179956	0.0395784	5.45e-06	7738	C	A	0.0557287	0.0557287	0.0034083	26.4568	Gut bacterial pathway abundance	P108 PWY
486	GCST90027495	pyruvate fermentation to propanoate I	rs66470361	16	50332152	0.0825122	0.0178171	3.64e-06	7738	T	C	0.402943	0.402943	0.00327586	25.4254	Gut bacterial pathway abundance	P108 PWY
487	GCST90027495	pyruvate fermentation to propanoate I	rs2586438	17	48445699	-0.0826985	0.0185658	8.41e-06	7738	T	C	0.57861	0.42139	0.003335	25.8859	Gut bacterial pathway abundance	P108 PWY
488	GCST90027496	heterolactic fermentation	rs113865897	4	39547170	0.292743	0.0647025	6.06e-06	7738	A	G	0.0616905	0.0616905	0.00992127	77.5201	Gut bacterial pathway abundance	P122 PWY
489	GCST90027496	heterolactic fermentation	rs10478090	5	111841899	0.241206	0.0530633	5.48e-06	7738	A	G	0.916364	0.083636	0.008918	69.6104	Gut bacterial pathway abundance	P122 PWY
490	GCST90027496	heterolactic fermentation	rs798301	7	77954163	-0.144703	0.0306366	2.32e-06	7738	A	T	0.494294	0.494294	0.0104681	81.838	Gut bacterial pathway abundance	P122 PWY
491	GCST90027496	heterolactic fermentation	rs72956918	11	87633738	0.325538	0.0653775	6.38e-07	7738	A	G	0.0703907	0.0703907	0.0138691	108.801	Gut bacterial pathway abundance	P122 PWY
492	GCST90027496	heterolactic fermentation	rs36039198	17	11989561	-0.28699	0.0551751	1.98e-07	7738	A	G	0.0993116	0.0993116	0.0147346	115.691	Gut bacterial pathway abundance	P122 PWY
493	GCST90027496	heterolactic fermentation	rs1963381	18	36125986	0.167074	0.0341354	9.86e-07	7738	A	G	0.761011	0.238989	0.0101535	79.3533	Gut bacterial pathway abundance	P122 PWY
494	GCST90027497	acetylene degradation	rs10917476	1	19860840	0.0828812	0.0174684	2.09e-06	7738	G	C	0.313636	0.313636	0.00295748	22.947	Gut bacterial pathway abundance	P161 PWY
495	GCST90027497	acetylene degradation	rs17639960	2	193447212	-0.107741	0.0230856	3.06e-06	7738	C	T	0.156574	0.156574	0.0030659	23.7908	Gut bacterial pathway abundance	P161 PWY
496	GCST90027497	acetylene degradation	rs12700304	7	21840496	0.0843908	0.0187182	6.53e-06	7738	T	G	0.249884	0.249884	0.00266985	20.7093	Gut bacterial pathway abundance	P161 PWY
497	GCST90027497	acetylene degradation	rs7096251	10	124321890	-0.0846704	0.0178762	2.17e-06	7738	T	C	0.60112	0.39888	0.00343793	26.6876	Gut bacterial pathway abundance	P161 PWY
498	GCST90027497	acetylene degradation	rs181541	17	8819289	0.0785302	0.0172148	5.07e-06	7738	G	A	0.620551	0.379449	0.00290425	22.5327	Gut bacterial pathway abundance	P161 PWY
499	GCST90027498	L glutamate degradation V via hydroxyglutarate	rs10933259	2	229353849	0.0850658	0.0180993	2.6e-06	7738	G	A	0.287238	0.287238	0.00296296	22.9896	Gut bacterial pathway abundance	P162 PWY
500	GCST90027498	L glutamate degradation V via hydroxyglutarate	rs4451355	9	9471965	0.0754375	0.0170426	9.58e-06	7738	T	A	0.637633	0.362367	0.00262981	20.3978	Gut bacterial pathway abundance	P162 PWY
501	GCST90027498	L glutamate degradation V via hydroxyglutarate	rs7043302	9	9139951	0.174085	0.0391769	8.85e-06	7738	T	G	0.0507327	0.0507327	0.00291897	22.6472	Gut bacterial pathway abundance	P162 PWY
502	GCST90027498	L glutamate degradation V via hydroxyglutarate	rs2282015	10	125222037	-0.0755993	0.0169527	8.22e-06	7738	G	T	0.379771	0.379771	0.0026924	20.8846	Gut bacterial pathway abundance	P162 PWY
503	GCST90027498	L glutamate degradation V via hydroxyglutarate	rs3908395	11	33383339	0.0841692	0.0180774	3.22e-06	7738	G	A	0.674308	0.325692	0.00311173	24.1475	Gut bacterial pathway abundance	P162 PWY
504	GCST90027498	L glutamate degradation V via hydroxyglutarate	rs9570722	13	63330978	-0.078216	0.0169931	4.17e-06	7738	G	A	0.393238	0.393238	0.00291941	22.6507	Gut bacterial pathway abundance	P162 PWY
505	GCST90027498	L glutamate degradation V via hydroxyglutarate	rs79195604	15	33082731	0.151377	0.0334773	6.13e-06	7738	A	G	0.0663535	0.0663535	0.0028392	22.0266	Gut bacterial pathway abundance	P162 PWY
506	GCST90027498	L glutamate degradation V via hydroxyglutarate	rs1690328	15	57884181	-0.0832316	0.0185034	6.85e-06	7738	C	T	0.733708	0.266292	0.002707	20.9982	Gut bacterial pathway abundance	P162 PWY
507	GCST90027498	L glutamate degradation V via hydroxyglutarate	rs77890687	16	78349809	0.116686	0.0243562	1.66e-06	7738	G	A	0.131645	0.131645	0.00311293	24.1568	Gut bacterial pathway abundance	P162 PWY
508	GCST90027498	L glutamate degradation V via hydroxyglutarate	rs288625	16	62680398	0.123882	0.0258491	1.65e-06	7738	A	G	0.884763	0.115237	0.00312943	24.2853	Gut bacterial pathway abundance	P162 PWY
509	GCST90027498	L glutamate degradation V via hydroxyglutarate	rs6072106	20	39325800	0.11865	0.0265865	8.09e-06	7738	C	T	0.12294	0.12294	0.0030359	23.5573	Gut bacterial pathway abundance	P162 PWY
510	GCST90027499	purine nucleobases degradation I anaerobic	rs56260931	1	30520504	0.109628	0.0247602	9.53e-06	7738	C	T	0.414068	0.414068	0.00583166	45.3783	Gut bacterial pathway abundance	P164 PWY
511	GCST90027499	purine nucleobases degradation I anaerobic	rs62305925	4	132710800	0.110491	0.0243089	5.49e-06	7738	T	A	0.458086	0.458086	0.00606124	47.1757	Gut bacterial pathway abundance	P164 PWY
512	GCST90027499	purine nucleobases degradation I anaerobic	rs72748182	5	44001128	-0.181529	0.0380795	1.87e-06	7738	T	G	0.122365	0.122365	0.00707772	55.1435	Gut bacterial pathway abundance	P164 PWY
513	GCST90027499	purine nucleobases degradation I anaerobic	rs245920	7	29228140	-0.108162	0.0244832	9.97e-06	7738	C	T	0.608286	0.391714	0.00557515	43.3711	Gut bacterial pathway abundance	P164 PWY
514	GCST90027499	purine nucleobases degradation I anaerobic	rs3886187	7	73205363	0.145717	0.0324572	7.14e-06	7738	C	T	0.175975	0.175975	0.00615803	47.9337	Gut bacterial pathway abundance	P164 PWY
515	GCST90027499	purine nucleobases degradation I anaerobic	rs188448548	11	59840510	0.195637	0.0435048	6.9e-06	7738	T	C	0.086182	0.086182	0.00602849	46.9192	Gut bacterial pathway abundance	P164 PWY
516	GCST90027499	purine nucleobases degradation I anaerobic	rs9736306	11	69574606	-0.199598	0.0435973	4.69e-06	7738	G	A	0.916673	0.083327	0.00608615	47.3708	Gut bacterial pathway abundance	P164 PWY
517	GCST90027499	purine nucleobases degradation I anaerobic	rs640081	12	50290554	-0.129658	0.0291956	8.95e-06	7738	A	G	0.708977	0.291023	0.00693726	54.0416	Gut bacterial pathway abundance	P164 PWY
518	GCST90027499	purine nucleobases degradation I anaerobic	rs72830334	17	6448929	0.193721	0.0414481	2.96e-06	7738	A	G	0.0941639	0.0941639	0.00640203	49.8452	Gut bacterial pathway abundance	P164 PWY
519	GCST90027499	purine nucleobases degradation I anaerobic	rs73967534	18	66155414	-0.163089	0.0344023	2.13e-06	7738	C	A	0.137219	0.137219	0.00629788	49.0292	Gut bacterial pathway abundance	P164 PWY
520	GCST90027499	purine nucleobases degradation I anaerobic	rs117143105	19	19134542	0.161561	0.0362862	8.49e-06	7738	C	A	0.158405	0.158405	0.00695945	54.2156	Gut bacterial pathway abundance	P164 PWY
521	GCST90027499	purine nucleobases degradation I anaerobic	rs12983272	19	7076905	-0.116097	0.025941	7.63e-06	7738	T	C	0.334327	0.334327	0.00599935	46.6911	Gut bacterial pathway abundance	P164 PWY
522	GCST90027499	purine nucleobases degradation I anaerobic	rs11703988	22	33849125	-0.232078	0.0507121	4.73e-06	7738	A	G	0.0615119	0.0615119	0.0062185	48.4074	Gut bacterial pathway abundance	P164 PWY
523	GCST90027500	reductive TCA cycle I	rs57006859	2	115219076	0.236063	0.0495701	1.91e-06	7738	T	C	0.15939	0.15939	0.0149328	117.271	Gut bacterial pathway abundance	P23 PWY
524	GCST90027500	reductive TCA cycle I	rs34718894	2	40549327	0.22699	0.0488048	3.3e-06	7738	A	G	0.156658	0.156658	0.0136144	106.775	Gut bacterial pathway abundance	P23 PWY
525	GCST90027500	reductive TCA cycle I	rs1153514	3	2286060	0.296834	0.0670059	9.42e-06	7738	A	G	0.0742352	0.0742352	0.0121107	94.8366	Gut bacterial pathway abundance	P23 PWY
526	GCST90027500	reductive TCA cycle I	rs9382699	6	57169715	0.192184	0.0401386	1.68e-06	7738	C	T	0.257064	0.257064	0.0141077	110.699	Gut bacterial pathway abundance	P23 PWY
527	GCST90027500	reductive TCA cycle I	rs3858055	9	8261021	0.182849	0.0403583	5.88e-06	7738	A	C	0.48166	0.48166	0.0166944	131.34	Gut bacterial pathway abundance	P23 PWY
528	GCST90027500	reductive TCA cycle I	rs34942635	10	28697166	0.244274	0.0552774	9.91e-06	7738	C	T	0.117045	0.117045	0.0123332	96.6011	Gut bacterial pathway abundance	P23 PWY
529	GCST90027500	reductive TCA cycle I	rs10894665	11	100124811	-0.202854	0.0449476	6.39e-06	7738	T	C	0.196907	0.196907	0.0130144	102.007	Gut bacterial pathway abundance	P23 PWY
530	GCST90027500	reductive TCA cycle I	rs9954617	18	57206189	0.191837	0.0402905	1.92e-06	7738	T	C	0.262774	0.262774	0.0142586	111.9	Gut bacterial pathway abundance	P23 PWY
531	GCST90027500	reductive TCA cycle I	rs74338794	21	43555442	0.231905	0.0474995	1.05e-06	7738	T	C	0.190267	0.190267	0.0165713	130.355	Gut bacterial pathway abundance	P23 PWY
532	GCST90027500	reductive TCA cycle I	rs9613514	22	28093392	0.163306	0.0365877	8.07e-06	7738	T	G	0.375811	0.375811	0.0125118	98.0177	Gut bacterial pathway abundance	P23 PWY
533	GCST90027501	incomplete reductive TCA cycle	rs116605191	2	233196154	0.146581	0.0327952	7.84e-06	7738	A	G	0.0661051	0.0661051	0.00265288	20.5773	Gut bacterial pathway abundance	P42 PWY
534	GCST90027501	incomplete reductive TCA cycle	rs664864	3	74305127	-0.0806164	0.0169168	1.88e-06	7738	T	C	0.63338	0.36662	0.00301826	23.42	Gut bacterial pathway abundance	P42 PWY
535	GCST90027501	incomplete reductive TCA cycle	rs7622789	3	127709069	-0.0914599	0.0202225	6.11e-06	7738	T	C	0.194319	0.194319	0.00261921	20.3154	Gut bacterial pathway abundance	P42 PWY
536	GCST90027501	incomplete reductive TCA cycle	rs73216471	4	8062226	-0.10774	0.0215077	5.46e-07	7738	C	G	0.168911	0.168911	0.00325904	25.2944	Gut bacterial pathway abundance	P42 PWY
537	GCST90027501	incomplete reductive TCA cycle	rs12652368	5	143158984	-0.0765527	0.0164418	3.22e-06	7738	C	T	0.435051	0.435051	0.00288072	22.3496	Gut bacterial pathway abundance	P42 PWY
538	GCST90027501	incomplete reductive TCA cycle	rs66662729	7	70142791	0.107394	0.0234694	4.74e-06	7738	T	C	0.148528	0.148528	0.00291722	22.6336	Gut bacterial pathway abundance	P42 PWY
539	GCST90027501	incomplete reductive TCA cycle	rs1364745	7	136279993	0.100517	0.0221912	5.91e-06	7738	T	C	0.160109	0.160109	0.00271736	21.0788	Gut bacterial pathway abundance	P42 PWY
540	GCST90027501	incomplete reductive TCA cycle	rs1371744	8	62326859	-0.0858229	0.0191103	7.09e-06	7738	A	G	0.248703	0.248703	0.00275251	21.3522	Gut bacterial pathway abundance	P42 PWY
541	GCST90027501	incomplete reductive TCA cycle	rs111926862	8	51206090	0.152922	0.0337372	5.82e-06	7738	G	C	0.0636667	0.0636667	0.00278813	21.6293	Gut bacterial pathway abundance	P42 PWY
542	GCST90027501	incomplete reductive TCA cycle	rs10810562	9	16397155	-0.103458	0.0229546	6.57e-06	7738	C	T	0.857281	0.142719	0.00261917	20.3151	Gut bacterial pathway abundance	P42 PWY
543	GCST90027501	incomplete reductive TCA cycle	rs11148356	13	56438349	-0.14327	0.0301886	2.08e-06	7738	T	C	0.0777056	0.0777056	0.00294213	22.8275	Gut bacterial pathway abundance	P42 PWY
544	GCST90027501	incomplete reductive TCA cycle	rs55721043	13	31767668	0.0872412	0.0191388	5.16e-06	7738	G	A	0.237246	0.237246	0.00275459	21.3684	Gut bacterial pathway abundance	P42 PWY
545	GCST90027501	incomplete reductive TCA cycle	rs7160842	14	68955701	0.0752614	0.0160597	2.78e-06	7738	G	A	0.490014	0.490014	0.00283101	21.9629	Gut bacterial pathway abundance	P42 PWY
546	GCST90027501	incomplete reductive TCA cycle	rs7177833	15	49178045	0.0988101	0.0220265	7.26e-06	7738	G	A	0.160088	0.160088	0.00262558	20.365	Gut bacterial pathway abundance	P42 PWY
547	GCST90027502	superpathway of N acetylneuraminate degradation	rs6665381	1	65077582	-0.134675	0.0301918	8.17e-06	7738	A	G	0.0815995	0.0815995	0.00271846	21.0874	Gut bacterial pathway abundance	P441 PWY
548	GCST90027502	superpathway of N acetylneuraminate degradation	rs6930880	6	162746359	0.0843052	0.016916	6.24e-07	7738	T	C	0.648879	0.351121	0.00323861	25.1353	Gut bacterial pathway abundance	P441 PWY
549	GCST90027502	superpathway of N acetylneuraminate degradation	rs9368736	6	11484475	-0.182013	0.0381171	1.8e-06	7738	C	T	0.0542344	0.0542344	0.00339855	26.3808	Gut bacterial pathway abundance	P441 PWY
550	GCST90027502	superpathway of N acetylneuraminate degradation	rs28712495	7	77195455	0.104282	0.0233612	8.05e-06	7738	A	G	0.144073	0.144073	0.00268206	20.8042	Gut bacterial pathway abundance	P441 PWY
551	GCST90027502	superpathway of N acetylneuraminate degradation	rs73217710	8	26198233	0.146879	0.0308675	1.95e-06	7738	A	G	0.0762051	0.0762051	0.00303745	23.5693	Gut bacterial pathway abundance	P441 PWY
552	GCST90027502	superpathway of N acetylneuraminate degradation	rs10113343	8	10640755	0.0727103	0.0163274	8.46e-06	7738	C	T	0.453618	0.453618	0.00262065	20.3266	Gut bacterial pathway abundance	P441 PWY
553	GCST90027502	superpathway of N acetylneuraminate degradation	rs10962279	9	16103030	-0.0966023	0.0204411	2.29e-06	7738	C	T	0.210045	0.210045	0.00309685	24.0316	Gut bacterial pathway abundance	P441 PWY
554	GCST90027502	superpathway of N acetylneuraminate degradation	rs9416289	10	55398076	0.0760858	0.0168453	6.28e-06	7738	T	C	0.618193	0.381807	0.00273278	21.1987	Gut bacterial pathway abundance	P441 PWY
555	GCST90027502	superpathway of N acetylneuraminate degradation	rs17075041	13	51551823	0.192704	0.0386401	6.13e-07	7738	T	A	0.0542748	0.0542748	0.00381219	29.604	Gut bacterial pathway abundance	P441 PWY
556	GCST90027502	superpathway of N acetylneuraminate degradation	rs10520129	15	39641885	-0.0785513	0.0166586	2.41e-06	7738	G	A	0.420966	0.420966	0.00300807	23.3406	Gut bacterial pathway abundance	P441 PWY
557	GCST90027502	superpathway of N acetylneuraminate degradation	rs11661548	18	2831413	-0.147553	0.0323794	5.19e-06	7738	G	A	0.0686943	0.0686943	0.00278573	21.6106	Gut bacterial pathway abundance	P441 PWY
558	GCST90027502	superpathway of N acetylneuraminate degradation	rs78776904	20	49610929	0.215774	0.0449735	1.6e-06	7738	A	T	0.0585796	0.0585796	0.00513521	39.931	Gut bacterial pathway abundance	P441 PWY
559	GCST90027503	hexitol fermentation to lactate formate ethanol and acetate	rs7529292	1	60876146	0.0942086	0.0212479	9.26e-06	7738	C	T	0.176161	0.176161	0.0025761	19.9802	Gut bacterial pathway abundance	P461 PWY
560	GCST90027503	hexitol fermentation to lactate formate ethanol and acetate	rs2727894	2	52653904	-0.105745	0.0236136	7.53e-06	7738	G	A	0.141778	0.141778	0.00272119	21.1085	Gut bacterial pathway abundance	P461 PWY
561	GCST90027503	hexitol fermentation to lactate formate ethanol and acetate	rs4517983	2	84608858	0.139412	0.0289505	1.47e-06	7738	A	G	0.909549	0.090451	0.00319794	24.8186	Gut bacterial pathway abundance	P461 PWY
562	GCST90027503	hexitol fermentation to lactate formate ethanol and acetate	rs76349941	4	21016367	0.148266	0.0334848	9.52e-06	7738	T	C	0.0663034	0.0663034	0.00272179	21.1132	Gut bacterial pathway abundance	P461 PWY
563	GCST90027503	hexitol fermentation to lactate formate ethanol and acetate	rs4867910	5	169441160	0.0778703	0.0175488	9.11e-06	7738	C	T	0.360749	0.360749	0.00279673	21.6962	Gut bacterial pathway abundance	P461 PWY
564	GCST90027503	hexitol fermentation to lactate formate ethanol and acetate	rs9368736	6	11484475	-0.184482	0.0381888	1.36e-06	7738	C	T	0.0543789	0.0543789	0.00350014	27.1722	Gut bacterial pathway abundance	P461 PWY
565	GCST90027503	hexitol fermentation to lactate formate ethanol and acetate	rs58118877	7	3719699	-0.0757944	0.0167381	5.95e-06	7738	T	C	0.451627	0.451627	0.00284551	22.0757	Gut bacterial pathway abundance	P461 PWY
566	GCST90027503	hexitol fermentation to lactate formate ethanol and acetate	rs2146481	10	11200873	-0.128056	0.0288416	9e-06	7738	A	T	0.0897767	0.0897767	0.00268004	20.7885	Gut bacterial pathway abundance	P461 PWY
567	GCST90027503	hexitol fermentation to lactate formate ethanol and acetate	rs4936953	11	124658708	-0.0888945	0.0196139	5.84e-06	7738	C	T	0.228271	0.228271	0.00278417	21.5985	Gut bacterial pathway abundance	P461 PWY
568	GCST90027503	hexitol fermentation to lactate formate ethanol and acetate	rs11023076	11	14097760	0.0921683	0.0188391	9.96e-07	7738	C	T	0.261425	0.261425	0.00328046	25.4612	Gut bacterial pathway abundance	P461 PWY
569	GCST90027503	hexitol fermentation to lactate formate ethanol and acetate	rs2035940	11	130406041	-0.0785142	0.0167816	2.89e-06	7738	C	T	0.483609	0.483609	0.00307893	23.8921	Gut bacterial pathway abundance	P461 PWY
570	GCST90027503	hexitol fermentation to lactate formate ethanol and acetate	rs2398413	12	128921679	-0.0996063	0.0217033	4.44e-06	7738	C	T	0.82363	0.17637	0.00288244	22.363	Gut bacterial pathway abundance	P461 PWY
571	GCST90027503	hexitol fermentation to lactate formate ethanol and acetate	rs36017242	13	76031902	0.162656	0.0356543	5.07e-06	7738	A	G	0.0622116	0.0622116	0.00308707	23.9555	Gut bacterial pathway abundance	P461 PWY
572	GCST90027503	hexitol fermentation to lactate formate ethanol and acetate	rs4903555	14	77651989	-0.0846625	0.0178241	2.04e-06	7738	G	A	0.291881	0.291881	0.00296295	22.9895	Gut bacterial pathway abundance	P461 PWY
573	GCST90027503	hexitol fermentation to lactate formate ethanol and acetate	rs11630596	15	29043486	-0.115151	0.0253519	5.57e-06	7738	T	C	0.488776	0.488776	0.00662654	51.6048	Gut bacterial pathway abundance	P461 PWY
574	GCST90027503	hexitol fermentation to lactate formate ethanol and acetate	rs72774370	16	23374396	0.15156	0.0333678	5.57e-06	7738	A	G	0.0715113	0.0715113	0.00305036	23.6698	Gut bacterial pathway abundance	P461 PWY
575	GCST90027503	hexitol fermentation to lactate formate ethanol and acetate	rs9964901	18	3436582	-0.105052	0.0231719	5.8e-06	7738	C	T	0.83041	0.16959	0.00310836	24.1213	Gut bacterial pathway abundance	P461 PWY
576	GCST90027504	phosphopantothenate biosynthesis I	rs2367796	2	180308028	-0.106754	0.0237448	6.93e-06	7738	T	C	0.144477	0.144477	0.00281727	21.856	Gut bacterial pathway abundance	PANTO PWY
577	GCST90027504	phosphopantothenate biosynthesis I	rs76292876	2	155357272	-0.148378	0.0323585	4.53e-06	7738	G	C	0.0704357	0.0704357	0.00288298	22.3672	Gut bacterial pathway abundance	PANTO PWY
578	GCST90027504	phosphopantothenate biosynthesis I	rs1023692	2	67868756	-0.097125	0.0198337	9.73e-07	7738	C	T	0.771282	0.228718	0.00332817	25.8327	Gut bacterial pathway abundance	PANTO PWY
579	GCST90027504	phosphopantothenate biosynthesis I	rs11762494	7	3969303	-0.174502	0.0321844	5.9e-08	7738	G	A	0.0770818	0.0770818	0.00433257	33.6626	Gut bacterial pathway abundance	PANTO PWY
580	GCST90027504	phosphopantothenate biosynthesis I	rs2627353	8	3744363	0.13917	0.0311609	7.96e-06	7738	G	A	0.923649	0.076351	0.00273176	21.1908	Gut bacterial pathway abundance	PANTO PWY
581	GCST90027504	phosphopantothenate biosynthesis I	rs61857174	10	69943990	-0.124248	0.0247022	4.91e-07	7738	A	T	0.122152	0.122152	0.00331077	25.6972	Gut bacterial pathway abundance	PANTO PWY
582	GCST90027504	phosphopantothenate biosynthesis I	rs56107021	10	83395423	-0.105362	0.0207774	3.96e-07	7738	T	C	0.190545	0.190545	0.00342443	26.5824	Gut bacterial pathway abundance	PANTO PWY
583	GCST90027504	phosphopantothenate biosynthesis I	rs74949229	10	9526946	0.128746	0.0283454	5.57e-06	7738	A	G	0.0938701	0.0938701	0.00281978	21.8755	Gut bacterial pathway abundance	PANTO PWY
584	GCST90027504	phosphopantothenate biosynthesis I	rs4399424	13	109337709	-0.083133	0.0178931	3.38e-06	7738	C	T	0.293152	0.293152	0.00286415	22.2207	Gut bacterial pathway abundance	PANTO PWY
585	GCST90027504	phosphopantothenate biosynthesis I	rs12907443	15	24229551	0.0834953	0.0168853	7.62e-07	7738	G	A	0.382501	0.382501	0.00329324	25.5607	Gut bacterial pathway abundance	PANTO PWY
586	GCST90027504	phosphopantothenate biosynthesis I	rs11657406	17	7249870	-0.10006	0.0217753	4.33e-06	7738	T	G	0.166064	0.166064	0.00277306	21.512	Gut bacterial pathway abundance	PANTO PWY
587	GCST90027505	pantothenate and coenzyme A biosynthesis I	rs151701	1	91522713	0.0863005	0.0189045	4.99e-06	7738	T	C	0.254949	0.254949	0.00282941	21.9504	Gut bacterial pathway abundance	PANTOSYN PWY
588	GCST90027505	pantothenate and coenzyme A biosynthesis I	rs147398141	3	195736155	-0.151811	0.0338679	7.38e-06	7738	T	C	0.0621243	0.0621243	0.00268561	20.8318	Gut bacterial pathway abundance	PANTOSYN PWY
589	GCST90027505	pantothenate and coenzyme A biosynthesis I	rs73185681	3	186488841	-0.175127	0.039149	7.7e-06	7738	A	G	0.050095	0.050095	0.00291884	22.6463	Gut bacterial pathway abundance	PANTOSYN PWY
590	GCST90027505	pantothenate and coenzyme A biosynthesis I	rs111776615	4	106507099	-0.105552	0.0237248	8.63e-06	7738	A	G	0.173964	0.173964	0.003202	24.8502	Gut bacterial pathway abundance	PANTOSYN PWY
591	GCST90027505	pantothenate and coenzyme A biosynthesis I	rs2113567	10	109707225	0.0780587	0.0174853	8.04e-06	7738	G	T	0.310739	0.310739	0.00261007	20.2443	Gut bacterial pathway abundance	PANTOSYN PWY
592	GCST90027505	pantothenate and coenzyme A biosynthesis I	rs61844177	10	18460822	-0.0814196	0.0174091	2.91e-06	7738	C	T	0.316294	0.316294	0.00286714	22.2439	Gut bacterial pathway abundance	PANTOSYN PWY
593	GCST90027505	pantothenate and coenzyme A biosynthesis I	rs2509667	11	119361224	-0.117625	0.0254276	3.73e-06	7738	A	C	0.120838	0.120838	0.00293969	22.8085	Gut bacterial pathway abundance	PANTOSYN PWY
594	GCST90027505	pantothenate and coenzyme A biosynthesis I	rs9599845	13	71978130	0.0930947	0.0203682	4.86e-06	7738	C	T	0.237425	0.237425	0.00313826	24.354	Gut bacterial pathway abundance	PANTOSYN PWY
595	GCST90027505	pantothenate and coenzyme A biosynthesis I	rs11653407	17	11268740	0.0860567	0.0190634	6.35e-06	7738	T	A	0.23847	0.23847	0.0026898	20.8644	Gut bacterial pathway abundance	PANTOSYN PWY
596	GCST90027506	pentose phosphate pathway	rs138494236	1	22786140	-0.160724	0.0354809	5.9e-06	7738	C	T	0.0597053	0.0597053	0.00290047	22.5033	Gut bacterial pathway abundance	PENTOSE P PWY
597	GCST90027506	pentose phosphate pathway	rs1486114	1	72481040	-0.107313	0.0224958	1.84e-06	7738	G	T	0.151385	0.151385	0.00295889	22.9579	Gut bacterial pathway abundance	PENTOSE P PWY
598	GCST90027506	pentose phosphate pathway	rs140787604	5	167607746	-0.172453	0.0385831	7.83e-06	7738	G	A	0.0518043	0.0518043	0.0029217	22.6685	Gut bacterial pathway abundance	PENTOSE P PWY
599	GCST90027506	pentose phosphate pathway	rs12669414	7	95253449	-0.0794589	0.0166763	1.89e-06	7738	T	C	0.409285	0.409285	0.00305295	23.6899	Gut bacterial pathway abundance	PENTOSE P PWY
600	GCST90027506	pentose phosphate pathway	rs7856581	9	28572620	0.170656	0.0345709	7.96e-07	7738	C	G	0.0624905	0.0624905	0.00341242	26.4889	Gut bacterial pathway abundance	PENTOSE P PWY
601	GCST90027506	pentose phosphate pathway	rs12417998	11	134409652	-0.129639	0.0288032	6.77e-06	7738	A	G	0.088461	0.088461	0.00271037	21.0244	Gut bacterial pathway abundance	PENTOSE P PWY
602	GCST90027506	pentose phosphate pathway	rs2038820	13	53375431	-0.0775464	0.0165278	2.71e-06	7738	C	T	0.418697	0.418697	0.00292722	22.7115	Gut bacterial pathway abundance	PENTOSE P PWY
603	GCST90027506	pentose phosphate pathway	rs4399424	13	109337709	0.081171	0.0180444	6.85e-06	7738	C	T	0.293529	0.293529	0.00273261	21.1974	Gut bacterial pathway abundance	PENTOSE P PWY
604	GCST90027506	pentose phosphate pathway	rs7181967	15	93092231	-0.0960215	0.020475	2.74e-06	7738	C	T	0.205872	0.205872	0.00301477	23.3928	Gut bacterial pathway abundance	PENTOSE P PWY
605	GCST90027506	pentose phosphate pathway	rs76864565	15	84494286	-0.10184	0.0227924	7.89e-06	7738	A	G	0.149978	0.149978	0.00264438	20.5112	Gut bacterial pathway abundance	PENTOSE P PWY
606	GCST90027506	pentose phosphate pathway	rs17621104	16	77448088	0.113772	0.0250477	5.57e-06	7738	A	C	0.135319	0.135319	0.00302911	23.5044	Gut bacterial pathway abundance	PENTOSE P PWY
607	GCST90027506	pentose phosphate pathway	rs12599680	16	26489529	-0.104456	0.0225693	3.69e-06	7738	T	C	0.157329	0.157329	0.0028931	22.446	Gut bacterial pathway abundance	PENTOSE P PWY
608	GCST90027506	pentose phosphate pathway	rs62074577	17	71084290	0.0780376	0.0176512	9.82e-06	7738	G	A	0.387202	0.387202	0.00288997	22.4216	Gut bacterial pathway abundance	PENTOSE P PWY
609	GCST90027506	pentose phosphate pathway	rs7228238	18	2641314	-0.0811856	0.0166367	1.06e-06	7738	T	C	0.41641	0.41641	0.00320344	24.8615	Gut bacterial pathway abundance	PENTOSE P PWY
610	GCST90027507	peptidoglycan biosynthesis I meso diaminopimelate containing	rs6427759	1	199150658	-0.146144	0.0289421	4.43e-07	7738	C	A	0.9086	0.0914	0.00354741	27.5404	Gut bacterial pathway abundance	PEPTIDOGLYCANSYN PWY
611	GCST90027507	peptidoglycan biosynthesis I meso diaminopimelate containing	rs7576999	2	33698944	-0.0799719	0.0172594	3.59e-06	7738	T	C	0.357278	0.357278	0.00293721	22.7892	Gut bacterial pathway abundance	PEPTIDOGLYCANSYN PWY
612	GCST90027507	peptidoglycan biosynthesis I meso diaminopimelate containing	rs17773637	2	103168041	0.155628	0.0346627	7.13e-06	7738	A	T	0.0583606	0.0583606	0.00266201	20.6483	Gut bacterial pathway abundance	PEPTIDOGLYCANSYN PWY
613	GCST90027507	peptidoglycan biosynthesis I meso diaminopimelate containing	rs28815855	4	79891309	0.112889	0.0233702	1.36e-06	7738	G	A	0.139873	0.139873	0.00306641	23.7947	Gut bacterial pathway abundance	PEPTIDOGLYCANSYN PWY
614	GCST90027507	peptidoglycan biosynthesis I meso diaminopimelate containing	rs55935294	5	152895508	-0.0776776	0.0164172	2.23e-06	7738	C	T	0.436777	0.436777	0.00296867	23.034	Gut bacterial pathway abundance	PEPTIDOGLYCANSYN PWY
615	GCST90027507	peptidoglycan biosynthesis I meso diaminopimelate containing	rs72809331	5	173201292	-0.174666	0.0372515	2.75e-06	7738	A	G	0.0659944	0.0659944	0.003761	29.2049	Gut bacterial pathway abundance	PEPTIDOGLYCANSYN PWY
616	GCST90027507	peptidoglycan biosynthesis I meso diaminopimelate containing	rs17674109	5	31106256	0.073469	0.0164057	7.53e-06	7738	A	G	0.45379	0.45379	0.00267579	20.7555	Gut bacterial pathway abundance	PEPTIDOGLYCANSYN PWY
617	GCST90027507	peptidoglycan biosynthesis I meso diaminopimelate containing	rs57752094	8	93352155	0.106925	0.0215729	7.18e-07	7738	A	C	0.170457	0.170457	0.00323327	25.0937	Gut bacterial pathway abundance	PEPTIDOGLYCANSYN PWY
618	GCST90027507	peptidoglycan biosynthesis I meso diaminopimelate containing	rs11254890	10	6980002	-0.1425	0.0297381	1.65e-06	7738	G	A	0.0899903	0.0899903	0.00332584	25.8146	Gut bacterial pathway abundance	PEPTIDOGLYCANSYN PWY
619	GCST90027507	peptidoglycan biosynthesis I meso diaminopimelate containing	rs77069323	14	29489580	0.157182	0.0306758	2.99e-07	7738	G	C	0.0827472	0.0827472	0.0037504	29.1223	Gut bacterial pathway abundance	PEPTIDOGLYCANSYN PWY
620	GCST90027507	peptidoglycan biosynthesis I meso diaminopimelate containing	rs17601633	17	59554377	-0.0766053	0.0167355	4.71e-06	7738	G	A	0.360364	0.360364	0.00270534	20.9853	Gut bacterial pathway abundance	PEPTIDOGLYCANSYN PWY
621	GCST90027508	superpathway of phospholipid biosynthesis I bacteria	rs248756	5	25688394	-0.0805754	0.0168733	1.79e-06	7738	A	T	0.64452	0.35548	0.002975	23.0832	Gut bacterial pathway abundance	PHOSLIPSYN PWY
622	GCST90027508	superpathway of phospholipid biosynthesis I bacteria	rs9471554	6	41290719	0.0766225	0.017299	9.45e-06	7738	C	T	0.324334	0.324334	0.00257316	19.9573	Gut bacterial pathway abundance	PHOSLIPSYN PWY
623	GCST90027508	superpathway of phospholipid biosynthesis I bacteria	rs12000184	9	33857365	-0.0857915	0.019235	8.19e-06	7738	A	G	0.240929	0.240929	0.00269209	20.8822	Gut bacterial pathway abundance	PHOSLIPSYN PWY
624	GCST90027508	superpathway of phospholipid biosynthesis I bacteria	rs10979829	9	112101933	0.0895778	0.0193862	3.82e-06	7738	A	T	0.229883	0.229883	0.00284115	22.0418	Gut bacterial pathway abundance	PHOSLIPSYN PWY
625	GCST90027508	superpathway of phospholipid biosynthesis I bacteria	rs77054814	9	38393451	-0.144474	0.0325547	9.08e-06	7738	G	A	0.0748263	0.0748263	0.00288993	22.4213	Gut bacterial pathway abundance	PHOSLIPSYN PWY
626	GCST90027508	superpathway of phospholipid biosynthesis I bacteria	rs163172	11	2820455	0.122222	0.0238	2.82e-07	7738	G	A	0.850091	0.149909	0.00380734	29.5662	Gut bacterial pathway abundance	PHOSLIPSYN PWY
627	GCST90027508	superpathway of phospholipid biosynthesis I bacteria	rs631694	11	92858978	0.141866	0.030324	2.89e-06	7738	T	C	0.919616	0.080384	0.00297552	23.0873	Gut bacterial pathway abundance	PHOSLIPSYN PWY
628	GCST90027508	superpathway of phospholipid biosynthesis I bacteria	rs78496981	12	131044416	-0.152002	0.0324838	2.88e-06	7738	T	C	0.0682182	0.0682182	0.00293727	22.7896	Gut bacterial pathway abundance	PHOSLIPSYN PWY
629	GCST90027508	superpathway of phospholipid biosynthesis I bacteria	rs10859752	12	95179179	0.0769656	0.016414	2.75e-06	7738	A	G	0.402186	0.402186	0.0028485	22.099	Gut bacterial pathway abundance	PHOSLIPSYN PWY
630	GCST90027508	superpathway of phospholipid biosynthesis I bacteria	rs780162	16	23728984	-0.0981107	0.0214092	4.59e-06	7738	C	G	0.20111	0.20111	0.00309303	24.0019	Gut bacterial pathway abundance	PHOSLIPSYN PWY
631	GCST90027508	superpathway of phospholipid biosynthesis I bacteria	rs9898722	17	13113143	-0.0766573	0.0172046	8.37e-06	7738	A	T	0.331339	0.331339	0.00260385	20.196	Gut bacterial pathway abundance	PHOSLIPSYN PWY
632	GCST90027508	superpathway of phospholipid biosynthesis I bacteria	rs73104513	20	14691569	-0.108511	0.0238689	5.46e-06	7738	T	C	0.144012	0.144012	0.00290298	22.5228	Gut bacterial pathway abundance	PHOSLIPSYN PWY
633	GCST90027508	superpathway of phospholipid biosynthesis I bacteria	rs1029249	21	19231698	-0.0885882	0.0191712	3.82e-06	7738	C	T	0.227143	0.227143	0.00275537	21.3745	Gut bacterial pathway abundance	PHOSLIPSYN PWY
634	GCST90027509	superpathway of polyamine biosynthesis II	rs76729673	2	218294448	-0.164494	0.035505	3.6e-06	7738	G	A	0.0906577	0.0906577	0.00446131	34.6673	Gut bacterial pathway abundance	POLYAMINSYN3 PWY
635	GCST90027509	superpathway of polyamine biosynthesis II	rs11890644	2	7636919	0.119734	0.0262502	5.08e-06	7738	G	A	0.183125	0.183125	0.00428912	33.3236	Gut bacterial pathway abundance	POLYAMINSYN3 PWY
636	GCST90027509	superpathway of polyamine biosynthesis II	rs7433679	3	74540582	-0.1319	0.029427	7.39e-06	7738	C	T	0.144025	0.144025	0.00428962	33.3274	Gut bacterial pathway abundance	POLYAMINSYN3 PWY
637	GCST90027509	superpathway of polyamine biosynthesis II	rs7673044	4	141777137	0.159308	0.0342961	3.4e-06	7738	T	C	0.0978928	0.0978928	0.00448244	34.8323	Gut bacterial pathway abundance	POLYAMINSYN3 PWY
638	GCST90027509	superpathway of polyamine biosynthesis II	rs258495	5	75038901	0.0975198	0.0209483	3.24e-06	7738	A	T	0.61976	0.38024	0.00448226	34.8309	Gut bacterial pathway abundance	POLYAMINSYN3 PWY
639	GCST90027509	superpathway of polyamine biosynthesis II	rs475221	6	161958898	-0.0948327	0.0208574	5.45e-06	7738	A	G	0.515585	0.484415	0.00449225	34.9089	Gut bacterial pathway abundance	POLYAMINSYN3 PWY
640	GCST90027509	superpathway of polyamine biosynthesis II	rs7745701	6	143392808	0.175902	0.0385771	5.12e-06	7738	G	A	0.0845403	0.0845403	0.00478933	37.2285	Gut bacterial pathway abundance	POLYAMINSYN3 PWY
641	GCST90027509	superpathway of polyamine biosynthesis II	rs10969036	9	29258852	0.0922425	0.0204543	6.49e-06	7738	G	A	0.443972	0.443972	0.00420092	32.6354	Gut bacterial pathway abundance	POLYAMINSYN3 PWY
642	GCST90027509	superpathway of polyamine biosynthesis II	rs12570677	10	129594734	0.144834	0.0324785	8.22e-06	7738	A	T	0.119457	0.119457	0.00441299	34.2902	Gut bacterial pathway abundance	POLYAMINSYN3 PWY
643	GCST90027509	superpathway of polyamine biosynthesis II	rs11627731	14	22449161	-0.18225	0.0379274	1.55e-06	7738	G	A	0.0802933	0.0802933	0.00490562	38.1369	Gut bacterial pathway abundance	POLYAMINSYN3 PWY
644	GCST90027509	superpathway of polyamine biosynthesis II	rs58529279	16	86235980	0.219027	0.0450389	1.16e-06	7738	T	C	0.0581069	0.0581069	0.00525115	40.8374	Gut bacterial pathway abundance	POLYAMINSYN3 PWY
645	GCST90027509	superpathway of polyamine biosynthesis II	rs4566305	19	8626031	-0.123803	0.0249048	6.66e-07	7738	G	A	0.684957	0.315043	0.00661493	51.5139	Gut bacterial pathway abundance	POLYAMINSYN3 PWY
646	GCST90027510	superpathway of polyamine biosynthesis I	rs17543785	1	193455331	-0.0837133	0.018795	8.43e-06	7738	G	A	0.265156	0.265156	0.00273096	21.1846	Gut bacterial pathway abundance	POLYAMSYN PWY
647	GCST90027510	superpathway of polyamine biosynthesis I	rs4678043	3	121921700	-0.0757748	0.0170675	9.01e-06	7738	C	T	0.664659	0.335341	0.00255956	19.8516	Gut bacterial pathway abundance	POLYAMSYN PWY
648	GCST90027510	superpathway of polyamine biosynthesis I	rs17786325	3	1796722	-0.0768871	0.0173451	9.3e-06	7738	C	T	0.687308	0.312692	0.002541	19.7073	Gut bacterial pathway abundance	POLYAMSYN PWY
649	GCST90027510	superpathway of polyamine biosynthesis I	rs12510598	4	135988894	-0.0815198	0.0180513	6.3e-06	7738	A	G	0.275054	0.275054	0.00265021	20.5565	Gut bacterial pathway abundance	POLYAMSYN PWY
650	GCST90027510	superpathway of polyamine biosynthesis I	rs10241729	7	32289879	-0.0861325	0.0190947	6.46e-06	7738	G	A	0.228727	0.228727	0.00261752	20.3023	Gut bacterial pathway abundance	POLYAMSYN PWY
651	GCST90027510	superpathway of polyamine biosynthesis I	rs10140803	14	63783474	0.141662	0.031461	6.71e-06	7738	T	C	0.0691355	0.0691355	0.002583	20.0338	Gut bacterial pathway abundance	POLYAMSYN PWY
652	GCST90027510	superpathway of polyamine biosynthesis I	rs80217121	15	38787329	0.141447	0.0300043	2.43e-06	7738	C	T	0.0857864	0.0857864	0.00313822	24.3537	Gut bacterial pathway abundance	POLYAMSYN PWY
653	GCST90027511	polyisoprenoid biosynthesis E.coli	rs2042558	2	60221686	0.160468	0.0352994	5.47e-06	7738	G	A	0.193068	0.193068	0.00802332	62.5704	Gut bacterial pathway abundance	POLYISOPRENSYN PWY
654	GCST90027511	polyisoprenoid biosynthesis E.coli	rs824634	5	6439663	-0.15561	0.0343526	5.9e-06	7738	T	C	0.79113	0.20887	0.00800256	62.4072	Gut bacterial pathway abundance	POLYISOPRENSYN PWY
655	GCST90027511	polyisoprenoid biosynthesis E.coli	rs4868691	5	176103364	-0.132027	0.028598	3.9e-06	7738	T	C	0.590829	0.409171	0.00842795	65.7528	Gut bacterial pathway abundance	POLYISOPRENSYN PWY
656	GCST90027511	polyisoprenoid biosynthesis E.coli	rs6919931	6	50445123	0.185259	0.0412847	7.21e-06	7738	A	G	0.133549	0.133549	0.00794279	61.9374	Gut bacterial pathway abundance	POLYISOPRENSYN PWY
657	GCST90027511	polyisoprenoid biosynthesis E.coli	rs12670364	7	8328880	-0.223462	0.0498778	7.46e-06	7738	T	C	0.0853551	0.0853551	0.00779685	60.7904	Gut bacterial pathway abundance	POLYISOPRENSYN PWY
658	GCST90027511	polyisoprenoid biosynthesis E.coli	rs12156527	9	3062685	0.258842	0.0554408	3.03e-06	7738	G	A	0.071851	0.071851	0.00893614	69.7533	Gut bacterial pathway abundance	POLYISOPRENSYN PWY
659	GCST90027511	polyisoprenoid biosynthesis E.coli	rs12761356	10	14274740	-0.123341	0.0272852	6.17e-06	7738	C	T	0.454407	0.454407	0.00754325	58.7981	Gut bacterial pathway abundance	POLYISOPRENSYN PWY
660	GCST90027511	polyisoprenoid biosynthesis E.coli	rs4936253	11	134696042	-0.135675	0.0302988	7.54e-06	7738	A	G	0.376581	0.376581	0.00864307	67.4457	Gut bacterial pathway abundance	POLYISOPRENSYN PWY
661	GCST90027512	ppGpp biosynthesis	rs71505230	9	136698656	0.201853	0.0430388	2.73e-06	7738	A	G	0.0503279	0.0503279	0.00389478	30.2478	Gut bacterial pathway abundance	PPGPPMET PWY
662	GCST90027512	ppGpp biosynthesis	rs73648437	9	13955659	0.171367	0.0357695	1.66e-06	7738	C	T	0.0744602	0.0744602	0.00404766	31.4399	Gut bacterial pathway abundance	PPGPPMET PWY
663	GCST90027512	ppGpp biosynthesis	rs7096411	10	133860668	-0.0857703	0.0190509	6.73e-06	7738	A	G	0.424831	0.424831	0.00359514	27.9123	Gut bacterial pathway abundance	PPGPPMET PWY
664	GCST90027512	ppGpp biosynthesis	rs10767786	11	29107555	0.0852294	0.0188124	5.88e-06	7738	T	C	0.388995	0.388995	0.00345301	26.805	Gut bacterial pathway abundance	PPGPPMET PWY
665	GCST90027512	ppGpp biosynthesis	rs10783794	12	56987179	0.088903	0.0192138	3.71e-06	7738	G	A	0.386545	0.386545	0.0037484	29.1067	Gut bacterial pathway abundance	PPGPPMET PWY
666	GCST90027512	ppGpp biosynthesis	rs4767337	12	116041090	-0.108238	0.0235988	4.51e-06	7738	C	A	0.188831	0.188831	0.00358901	27.8646	Gut bacterial pathway abundance	PPGPPMET PWY
667	GCST90027512	ppGpp biosynthesis	rs60898162	17	70704730	0.090114	0.0200532	7e-06	7738	A	G	0.332184	0.332184	0.00360288	27.9727	Gut bacterial pathway abundance	PPGPPMET PWY
668	GCST90027512	ppGpp biosynthesis	rs2098065	17	2630997	0.0937673	0.0204054	4.32e-06	7738	A	G	0.527631	0.472369	0.00438273	34.054	Gut bacterial pathway abundance	PPGPPMET PWY
669	GCST90027512	ppGpp biosynthesis	rs8098406	18	73775523	0.0833677	0.0186966	8.23e-06	7738	A	G	0.475509	0.475509	0.00346675	26.9121	Gut bacterial pathway abundance	PPGPPMET PWY
670	GCST90027512	ppGpp biosynthesis	rs10404465	19	45843609	0.100853	0.0216345	3.14e-06	7738	A	T	0.241021	0.241021	0.00372128	28.8953	Gut bacterial pathway abundance	PPGPPMET PWY
671	GCST90027512	ppGpp biosynthesis	rs743920	22	29621128	-0.139891	0.0312514	7.59e-06	7738	G	C	0.128345	0.128345	0.00437858	34.0216	Gut bacterial pathway abundance	PPGPPMET PWY
672	GCST90027513	superpathway of histidine purine and pyrimidine biosynthesis	rs857044	1	57302085	0.0822036	0.0182948	7.01e-06	7738	A	T	0.282083	0.282083	0.00273692	21.231	Gut bacterial pathway abundance	PRPP PWY
673	GCST90027513	superpathway of histidine purine and pyrimidine biosynthesis	rs13080908	3	154094886	0.105164	0.0219949	1.74e-06	7738	G	A	0.165509	0.165509	0.00305497	23.7057	Gut bacterial pathway abundance	PRPP PWY
674	GCST90027513	superpathway of histidine purine and pyrimidine biosynthesis	rs60152513	3	127459715	-0.140131	0.0305756	4.58e-06	7738	A	G	0.0814397	0.0814397	0.00293794	22.7948	Gut bacterial pathway abundance	PRPP PWY
675	GCST90027513	superpathway of histidine purine and pyrimidine biosynthesis	rs61733531	3	36176541	0.100089	0.0221499	6.22e-06	7738	T	C	0.171229	0.171229	0.00284325	22.0581	Gut bacterial pathway abundance	PRPP PWY
676	GCST90027513	superpathway of histidine purine and pyrimidine biosynthesis	rs73404911	7	98430244	0.0938654	0.0205933	5.16e-06	7738	G	A	0.229669	0.229669	0.0031176	24.1932	Gut bacterial pathway abundance	PRPP PWY
677	GCST90027513	superpathway of histidine purine and pyrimidine biosynthesis	rs12549221	8	119568956	0.0961229	0.0216562	9.06e-06	7738	C	T	0.787149	0.212851	0.00309611	24.0259	Gut bacterial pathway abundance	PRPP PWY
678	GCST90027513	superpathway of histidine purine and pyrimidine biosynthesis	rs12359494	10	81790236	0.0720598	0.0162967	9.79e-06	7738	T	C	0.559445	0.440555	0.00255961	19.8519	Gut bacterial pathway abundance	PRPP PWY
679	GCST90027513	superpathway of histidine purine and pyrimidine biosynthesis	rs73314327	10	93813267	0.0842558	0.0183589	4.45e-06	7738	C	T	0.269055	0.269055	0.00279226	21.6614	Gut bacterial pathway abundance	PRPP PWY
680	GCST90027513	superpathway of histidine purine and pyrimidine biosynthesis	rs1526953	12	79695928	0.15864	0.0348064	5.17e-06	7738	C	A	0.0584859	0.0584859	0.00277162	21.5008	Gut bacterial pathway abundance	PRPP PWY
681	GCST90027513	superpathway of histidine purine and pyrimidine biosynthesis	rs72686468	14	22614034	0.152768	0.0321889	2.07e-06	7738	G	A	0.069932	0.069932	0.00303589	23.5571	Gut bacterial pathway abundance	PRPP PWY
682	GCST90027513	superpathway of histidine purine and pyrimidine biosynthesis	rs2923143	16	57758163	-0.0973735	0.0189722	2.86e-07	7738	A	G	0.263102	0.263102	0.00367657	28.5469	Gut bacterial pathway abundance	PRPP PWY
683	GCST90027513	superpathway of histidine purine and pyrimidine biosynthesis	rs4889160	16	80573300	0.0891387	0.0194977	4.84e-06	7738	A	G	0.228647	0.228647	0.00280273	21.7429	Gut bacterial pathway abundance	PRPP PWY
684	GCST90027513	superpathway of histidine purine and pyrimidine biosynthesis	rs2406211	18	74348969	-0.0760629	0.0165964	4.58e-06	7738	C	T	0.416967	0.416967	0.002813	21.8228	Gut bacterial pathway abundance	PRPP PWY
685	GCST90027513	superpathway of histidine purine and pyrimidine biosynthesis	rs111364229	19	363382	-0.136952	0.0305024	7.13e-06	7738	C	G	0.0892174	0.0892174	0.00304811	23.6523	Gut bacterial pathway abundance	PRPP PWY
686	GCST90027513	superpathway of histidine purine and pyrimidine biosynthesis	rs237483	20	47974014	0.072289	0.0163378	9.66e-06	7738	A	C	0.572926	0.427074	0.00255727	19.8337	Gut bacterial pathway abundance	PRPP PWY
687	GCST90027528	CMP 3 deoxy D manno octulosonate biosynthesis I	rs1346730	2	137569033	-0.0775693	0.0164645	2.46e-06	7738	G	T	0.582161	0.417839	0.00292726	22.7118	Gut bacterial pathway abundance	PWY-1269
688	GCST90027528	CMP 3 deoxy D manno octulosonate biosynthesis I	rs2339975	2	24701645	-0.074864	0.016338	4.6e-06	7738	C	G	0.580122	0.419878	0.00273035	21.1798	Gut bacterial pathway abundance	PWY-1269
689	GCST90027528	CMP 3 deoxy D manno octulosonate biosynthesis I	rs505710	8	8579641	0.0851199	0.0192342	9.62e-06	7738	G	C	0.766761	0.233239	0.00259151	20.1	Gut bacterial pathway abundance	PWY-1269
690	GCST90027528	CMP 3 deoxy D manno octulosonate biosynthesis I	rs963497	11	21639207	0.0838326	0.018242	4.32e-06	7738	C	T	0.282733	0.282733	0.00285045	22.1141	Gut bacterial pathway abundance	PWY-1269
691	GCST90027528	CMP 3 deoxy D manno octulosonate biosynthesis I	rs880610	11	68191947	-0.104565	0.0234042	7.9e-06	7738	A	G	0.138044	0.138044	0.00260199	20.1815	Gut bacterial pathway abundance	PWY-1269
692	GCST90027528	CMP 3 deoxy D manno octulosonate biosynthesis I	rs11638057	15	57859275	-0.0744852	0.016619	7.4e-06	7738	A	T	0.384199	0.384199	0.00262523	20.3622	Gut bacterial pathway abundance	PWY-1269
693	GCST90027528	CMP 3 deoxy D manno octulosonate biosynthesis I	rs72626602	20	58078143	0.140128	0.0270826	2.29e-07	7738	T	C	0.10203	0.10203	0.00359807	27.9352	Gut bacterial pathway abundance	PWY-1269
694	GCST90027529	L-lysine biosynthesis II	rs7716011	5	157525853	0.0924444	0.0186111	6.79e-07	7738	G	T	0.249325	0.249325	0.00319896	24.8266	Gut bacterial pathway abundance	PWY-2941
695	GCST90027529	L-lysine biosynthesis II	rs9396681	6	16493089	0.139791	0.029043	1.49e-06	7738	T	C	0.896325	0.103675	0.00363185	28.1984	Gut bacterial pathway abundance	PWY-2941
696	GCST90027529	L-lysine biosynthesis II	rs6416172	11	16995746	-0.0807092	0.0179392	6.83e-06	7738	T	C	0.287319	0.287319	0.00266769	20.6925	Gut bacterial pathway abundance	PWY-2941
697	GCST90027529	L-lysine biosynthesis II	rs11021021	11	94774159	0.0984343	0.0217433	5.98e-06	7738	A	G	0.190209	0.190209	0.00298488	23.1602	Gut bacterial pathway abundance	PWY-2941
698	GCST90027529	L-lysine biosynthesis II	rs1783596	11	72946020	0.0730932	0.0161747	6.21e-06	7738	T	C	0.554655	0.445345	0.00263939	20.4724	Gut bacterial pathway abundance	PWY-2941
699	GCST90027529	L-lysine biosynthesis II	rs11617625	13	113538187	-0.117501	0.0264286	8.75e-06	7738	A	G	0.105428	0.105428	0.00260426	20.1992	Gut bacterial pathway abundance	PWY-2941
700	GCST90027529	L-lysine biosynthesis II	rs1559831	15	39136304	0.156585	0.0348368	6.96e-06	7738	A	G	0.940665	0.059335	0.00273701	21.2316	Gut bacterial pathway abundance	PWY-2941
701	GCST90027529	L-lysine biosynthesis II	rs4784500	16	55192543	-0.103016	0.0215544	1.76e-06	7738	T	G	0.794729	0.205271	0.00346247	26.8787	Gut bacterial pathway abundance	PWY-2941
702	GCST90027530	L-lysine biosynthesis II	rs11162626	1	79566123	0.10033	0.0212051	2.23e-06	7738	T	A	0.177772	0.177772	0.00294271	22.832	Gut bacterial pathway abundance	PWY-2942
703	GCST90027530	L-lysine biosynthesis II	rs2030972	7	16059180	-0.0743306	0.0163493	5.46e-06	7738	A	G	0.40627	0.40627	0.00266544	20.675	Gut bacterial pathway abundance	PWY-2942
704	GCST90027530	L-lysine biosynthesis II	rs4939301	11	59740294	-0.0865563	0.0167733	2.46e-07	7738	T	C	0.555692	0.444308	0.00369952	28.7258	Gut bacterial pathway abundance	PWY-2942
705	GCST90027530	L-lysine biosynthesis II	rs8054687	16	74806368	0.0749253	0.0166896	7.14e-06	7738	G	C	0.634746	0.365254	0.00260305	20.1897	Gut bacterial pathway abundance	PWY-2942
706	GCST90027530	L-lysine biosynthesis II	rs7242421	18	30107104	-0.0950062	0.0182749	2.01e-07	7738	C	T	0.315865	0.315865	0.00390101	30.2964	Gut bacterial pathway abundance	PWY-2942
707	GCST90027530	L-lysine biosynthesis II	rs2822624	21	15730137	0.0854587	0.0165373	2.37e-07	7738	G	A	0.581713	0.418287	0.00355407	27.5923	Gut bacterial pathway abundance	PWY-2942
708	GCST90027531	superpathway of L-isoleucine biosynthesis I	rs138449099	6	170519417	-0.158697	0.0330818	1.61e-06	7738	C	A	0.0705568	0.0705568	0.00330316	25.6379	Gut bacterial pathway abundance	PWY-3001
709	GCST90027531	superpathway of L-isoleucine biosynthesis I	rs875896	7	27201532	0.0896551	0.0189544	2.24e-06	7738	A	C	0.76106	0.23894	0.0029234	22.6817	Gut bacterial pathway abundance	PWY-3001
710	GCST90027531	superpathway of L-isoleucine biosynthesis I	rs7899564	10	3329343	-0.155414	0.0318224	1.04e-06	7738	A	G	0.929969	0.070031	0.00314607	24.4148	Gut bacterial pathway abundance	PWY-3001
711	GCST90027531	superpathway of L-isoleucine biosynthesis I	rs72729533	14	69052888	-0.126999	0.0286659	9.41e-06	7738	C	G	0.101911	0.101911	0.00295237	22.9072	Gut bacterial pathway abundance	PWY-3001
712	GCST90027531	superpathway of L-isoleucine biosynthesis I	rs11630219	15	28041307	-0.0748087	0.0165619	6.27e-06	7738	G	C	0.405623	0.405623	0.00269848	20.9319	Gut bacterial pathway abundance	PWY-3001
713	GCST90027531	superpathway of L-isoleucine biosynthesis I	rs28733370	15	59071584	0.0912532	0.0203668	7.45e-06	7738	G	C	0.192839	0.192839	0.00259228	20.106	Gut bacterial pathway abundance	PWY-3001
714	GCST90027531	superpathway of L-isoleucine biosynthesis I	rs2107539	17	34322610	-0.105223	0.0217361	1.29e-06	7738	T	C	0.243451	0.243451	0.00407849	31.6804	Gut bacterial pathway abundance	PWY-3001
715	GCST90027531	superpathway of L-isoleucine biosynthesis I	rs62228654	22	44801226	-0.169803	0.0337315	4.8e-07	7738	C	G	0.0668159	0.0668159	0.00359557	27.9157	Gut bacterial pathway abundance	PWY-3001
716	GCST90027532	aerobic respiration I (cytochrome c)	rs196364	3	38370556	-0.175505	0.0335734	1.72e-07	7738	G	A	0.357856	0.357856	0.0141563	111.086	Gut bacterial pathway abundance	PWY-3781
717	GCST90027532	aerobic respiration I (cytochrome c)	rs6940694	6	94274392	-0.394297	0.0790102	6.02e-07	7738	A	G	0.050385	0.050385	0.0148774	116.829	Gut bacterial pathway abundance	PWY-3781
718	GCST90027533	pantothenate and coenzyme A biosynthesis III	rs12123571	1	32012461	0.0750497	0.0161919	3.57e-06	7738	G	A	0.484586	0.484586	0.00281355	21.8271	Gut bacterial pathway abundance	PWY-4242
719	GCST90027533	pantothenate and coenzyme A biosynthesis III	rs10493855	1	92067107	-0.115641	0.0257008	6.81e-06	7738	C	A	0.114882	0.114882	0.00271961	21.0963	Gut bacterial pathway abundance	PWY-4242
720	GCST90027533	pantothenate and coenzyme A biosynthesis III	rs734224	4	7703358	-0.104059	0.0221454	2.62e-06	7738	T	G	0.162338	0.162338	0.00294495	22.8494	Gut bacterial pathway abundance	PWY-4242
721	GCST90027533	pantothenate and coenzyme A biosynthesis III	rs4504278	4	121467463	0.0852963	0.0189836	7.02e-06	7738	A	C	0.730775	0.269225	0.00286279	22.2101	Gut bacterial pathway abundance	PWY-4242
722	GCST90027533	pantothenate and coenzyme A biosynthesis III	rs13142904	4	54318414	-0.179214	0.0355695	4.69e-07	7738	T	C	0.0600325	0.0600325	0.00362471	28.1428	Gut bacterial pathway abundance	PWY-4242
723	GCST90027533	pantothenate and coenzyme A biosynthesis III	rs3778431	6	166916443	-0.121881	0.0261913	3.26e-06	7738	G	C	0.119239	0.119239	0.00312017	24.2132	Gut bacterial pathway abundance	PWY-4242
724	GCST90027533	pantothenate and coenzyme A biosynthesis III	rs62483577	7	122371648	-0.0768044	0.0172879	8.89e-06	7738	C	A	0.658251	0.341749	0.002654	20.586	Gut bacterial pathway abundance	PWY-4242
725	GCST90027533	pantothenate and coenzyme A biosynthesis III	rs10764331	10	18451836	-0.0726991	0.0162946	8.14e-06	7738	G	A	0.403507	0.403507	0.00254416	19.7318	Gut bacterial pathway abundance	PWY-4242
726	GCST90027533	pantothenate and coenzyme A biosynthesis III	rs78983051	10	68944751	0.125465	0.0269784	3.31e-06	7738	G	A	0.10593	0.10593	0.00298171	23.1355	Gut bacterial pathway abundance	PWY-4242
727	GCST90027533	pantothenate and coenzyme A biosynthesis III	rs286908	11	34658857	-0.0828651	0.0174321	2e-06	7738	A	G	0.293175	0.293175	0.00284585	22.0783	Gut bacterial pathway abundance	PWY-4242
728	GCST90027533	pantothenate and coenzyme A biosynthesis III	rs2187564	11	77682279	-0.0749433	0.0161349	3.4e-06	7738	A	C	0.416147	0.416147	0.00272927	21.1714	Gut bacterial pathway abundance	PWY-4242
729	GCST90027533	pantothenate and coenzyme A biosynthesis III	rs10831658	11	2279372	-0.0955848	0.0199329	1.62e-06	7738	A	G	0.207313	0.207313	0.00300287	23.3001	Gut bacterial pathway abundance	PWY-4242
730	GCST90027533	pantothenate and coenzyme A biosynthesis III	rs9599845	13	71978130	0.0920387	0.0202114	5.27e-06	7738	C	T	0.237486	0.237486	0.00306801	23.8072	Gut bacterial pathway abundance	PWY-4242
731	GCST90027533	pantothenate and coenzyme A biosynthesis III	rs235996	16	71285171	-0.102719	0.0225421	5.19e-06	7738	A	G	0.145756	0.145756	0.00262748	20.3798	Gut bacterial pathway abundance	PWY-4242
732	GCST90027533	pantothenate and coenzyme A biosynthesis III	rs371346	18	44250955	-0.0823282	0.0177066	3.33e-06	7738	G	A	0.280494	0.280494	0.00273581	21.2223	Gut bacterial pathway abundance	PWY-4242
733	GCST90027533	pantothenate and coenzyme A biosynthesis III	rs7251031	19	11266693	-0.0883793	0.0173325	3.41e-07	7738	G	T	0.308299	0.308299	0.00333136	25.8575	Gut bacterial pathway abundance	PWY-4242
734	GCST90027534	urea cycle	rs17530744	4	22348934	-0.0919772	0.0207968	9.75e-06	7738	C	G	0.217453	0.217453	0.00287916	22.3375	Gut bacterial pathway abundance	PWY-4984
735	GCST90027534	urea cycle	rs1035394	5	58013548	-0.0818655	0.017782	4.15e-06	7738	T	A	0.690265	0.309735	0.00286575	22.2331	Gut bacterial pathway abundance	PWY-4984
736	GCST90027534	urea cycle	rs12113402	7	97567997	0.0861076	0.0189666	5.63e-06	7738	T	C	0.279523	0.279523	0.00298642	23.1721	Gut bacterial pathway abundance	PWY-4984
737	GCST90027534	urea cycle	rs7825304	8	15420526	0.0742678	0.0162675	4.99e-06	7738	T	A	0.465015	0.465015	0.00274435	21.2887	Gut bacterial pathway abundance	PWY-4984
738	GCST90027534	urea cycle	rs3131899	9	97025979	0.0763958	0.01724	9.37e-06	7738	T	C	0.366633	0.366633	0.00271054	21.0257	Gut bacterial pathway abundance	PWY-4984
739	GCST90027534	urea cycle	rs7906344	10	14168048	-0.0755594	0.0169008	7.79e-06	7738	A	G	0.629833	0.370167	0.00266213	20.6492	Gut bacterial pathway abundance	PWY-4984
740	GCST90027534	urea cycle	rs17772715	14	49342300	0.0798891	0.0180568	9.67e-06	7738	C	T	0.722259	0.277741	0.00256058	19.8595	Gut bacterial pathway abundance	PWY-4984
741	GCST90027534	urea cycle	rs11862432	16	1111401	0.0808289	0.0182807	9.8e-06	7738	T	C	0.345883	0.345883	0.0029563	22.9377	Gut bacterial pathway abundance	PWY-4984
742	GCST90027534	urea cycle	rs79525129	19	46806527	0.10894	0.0240589	5.95e-06	7738	T	C	0.135183	0.135183	0.00277492	21.5265	Gut bacterial pathway abundance	PWY-4984
743	GCST90027534	urea cycle	rs2213429	22	37217172	-0.0964336	0.0216172	8.16e-06	7738	T	C	0.182428	0.182428	0.00277399	21.5192	Gut bacterial pathway abundance	PWY-4984
744	GCST90027536	biotin biosynthesis II	rs608108	1	34193735	0.105095	0.0221999	2.2e-06	7738	C	T	0.303646	0.303646	0.00467081	36.3029	Gut bacterial pathway abundance	PWY-5005
745	GCST90027536	biotin biosynthesis II	rs778115	2	147940493	-0.101046	0.0206887	1.04e-06	7738	C	T	0.579362	0.420638	0.00497653	38.691	Gut bacterial pathway abundance	PWY-5005
746	GCST90027536	biotin biosynthesis II	rs73852710	4	139888284	-0.187124	0.0400277	2.94e-06	7738	G	T	0.0695707	0.0695707	0.00453314	35.228	Gut bacterial pathway abundance	PWY-5005
747	GCST90027536	biotin biosynthesis II	rs9765093	5	75748115	0.109305	0.0236336	3.75e-06	7738	A	G	0.265378	0.265378	0.00465842	36.2062	Gut bacterial pathway abundance	PWY-5005
748	GCST90027536	biotin biosynthesis II	rs17569415	7	151641278	0.0985581	0.021308	3.74e-06	7738	A	G	0.340946	0.340946	0.00436537	33.9186	Gut bacterial pathway abundance	PWY-5005
749	GCST90027536	biotin biosynthesis II	rs11143787	9	76715482	-0.10532	0.0237885	9.54e-06	7738	G	A	0.285638	0.285638	0.00452675	35.1781	Gut bacterial pathway abundance	PWY-5005
750	GCST90027536	biotin biosynthesis II	rs16908224	11	10736799	-0.108766	0.0238363	5.04e-06	7738	G	A	0.230424	0.230424	0.00419561	32.594	Gut bacterial pathway abundance	PWY-5005
751	GCST90027536	biotin biosynthesis II	rs9569181	13	55604000	-0.169449	0.0373685	5.77e-06	7738	C	T	0.081752	0.081752	0.00431089	33.4934	Gut bacterial pathway abundance	PWY-5005
752	GCST90027536	biotin biosynthesis II	rs113053719	14	50958256	0.158942	0.0341622	3.28e-06	7738	A	C	0.100986	0.100986	0.00458707	35.6491	Gut bacterial pathway abundance	PWY-5005
753	GCST90027536	biotin biosynthesis II	rs17645023	17	64917033	0.125699	0.0235802	9.78e-08	7738	T	A	0.245424	0.245424	0.00585213	45.5385	Gut bacterial pathway abundance	PWY-5005
754	GCST90027536	biotin biosynthesis II	rs6062355	20	62817662	-0.143298	0.0309319	3.61e-06	7738	T	G	0.144955	0.144955	0.00509017	39.579	Gut bacterial pathway abundance	PWY-5005
755	GCST90027537	4 aminobutanoate degradation V	rs11730684	4	7490500	0.0830314	0.0184833	7.05e-06	7738	A	C	0.385361	0.385361	0.0032659	25.3478	Gut bacterial pathway abundance	PWY-5022
756	GCST90027537	4 aminobutanoate degradation V	rs2239926	7	18636561	0.0965996	0.0198604	1.15e-06	7738	C	G	0.276888	0.276888	0.00373672	29.0157	Gut bacterial pathway abundance	PWY-5022
757	GCST90027537	4 aminobutanoate degradation V	rs117829634	14	56515574	-0.174867	0.0362802	1.44e-06	7738	G	A	0.0747059	0.0747059	0.00422747	32.8425	Gut bacterial pathway abundance	PWY-5022
758	GCST90027537	4 aminobutanoate degradation V	rs2948520	17	25902751	0.0801306	0.0180433	8.95e-06	7738	T	C	0.501949	0.498051	0.00321041	24.9157	Gut bacterial pathway abundance	PWY-5022
759	GCST90027537	4 aminobutanoate degradation V	rs6105464	20	15746520	-0.0847624	0.0188444	6.86e-06	7738	A	C	0.323442	0.323442	0.0031444	24.4018	Gut bacterial pathway abundance	PWY-5022
760	GCST90027538	L-glutamate degradation VIII to propanoate ( to propanoate )	rs12028490	1	226678563	-0.274747	0.0600411	4.74e-06	7738	T	C	0.0871635	0.0871635	0.0120122	94.0564	Gut bacterial pathway abundance	PWY-5088
761	GCST90027538	L-glutamate degradation VIII to propanoate ( to propanoate )	rs6438382	3	116835199	-0.161494	0.035435	5.18e-06	7738	A	G	0.492623	0.492623	0.0130373	102.189	Gut bacterial pathway abundance	PWY-5088
762	GCST90027538	L-glutamate degradation VIII to propanoate ( to propanoate )	rs11732315	4	189412503	0.346719	0.0709011	1.01e-06	7738	A	G	0.0608812	0.0608812	0.0137464	107.824	Gut bacterial pathway abundance	PWY-5088
763	GCST90027538	L-glutamate degradation VIII to propanoate ( to propanoate )	rs77267984	6	154637444	-0.302329	0.0675211	7.55e-06	7738	T	C	0.0771424	0.0771424	0.0130142	102.005	Gut bacterial pathway abundance	PWY-5088
764	GCST90027538	L-glutamate degradation VIII to propanoate ( to propanoate )	rs2127754	6	49482342	-0.161332	0.0352874	4.83e-06	7738	A	G	0.368415	0.368415	0.0121127	94.8526	Gut bacterial pathway abundance	PWY-5088
765	GCST90027538	L-glutamate degradation VIII to propanoate ( to propanoate )	rs675403	11	3767371	0.174413	0.0387138	6.63e-06	7738	G	A	0.253467	0.253467	0.0115122	90.0955	Gut bacterial pathway abundance	PWY-5088
766	GCST90027538	L-glutamate degradation VIII to propanoate ( to propanoate )	rs9927590	16	78318743	-0.339265	0.0590702	9.28e-09	7738	T	C	0.0843884	0.0843884	0.017787	140.092	Gut bacterial pathway abundance	PWY-5088
767	GCST90027538	L-glutamate degradation VIII to propanoate ( to propanoate )	rs4507010	18	64610339	0.177948	0.0399342	8.35e-06	7738	G	A	0.724424	0.275576	0.012643	99.0587	Gut bacterial pathway abundance	PWY-5088
768	GCST90027539	L-lysine biosynthesis VI	rs1750832	1	7586904	-0.0738116	0.0162445	5.53e-06	7738	T	C	0.499391	0.499391	0.00272407	21.131	Gut bacterial pathway abundance	PWY-5097
769	GCST90027539	L-lysine biosynthesis VI	rs11162626	1	79566123	0.0987969	0.0212097	3.19e-06	7738	T	A	0.177772	0.177772	0.00285346	22.1376	Gut bacterial pathway abundance	PWY-5097
770	GCST90027539	L-lysine biosynthesis VI	rs7557745	2	107531452	-0.148732	0.0321656	3.77e-06	7738	C	T	0.930722	0.069278	0.00285269	22.1315	Gut bacterial pathway abundance	PWY-5097
771	GCST90027539	L-lysine biosynthesis VI	rs289852	2	152023325	-0.0741851	0.0166741	8.62e-06	7738	C	G	0.37541	0.37541	0.00258086	20.0172	Gut bacterial pathway abundance	PWY-5097
772	GCST90027539	L-lysine biosynthesis VI	rs111440229	4	77728817	-0.162824	0.0365826	8.55e-06	7738	G	A	0.0553672	0.0553672	0.00277321	21.5132	Gut bacterial pathway abundance	PWY-5097
773	GCST90027539	L-lysine biosynthesis VI	rs6873153	5	25463696	-0.0897738	0.0198525	6.13e-06	7738	T	C	0.211044	0.211044	0.00268383	20.818	Gut bacterial pathway abundance	PWY-5097
774	GCST90027539	L-lysine biosynthesis VI	rs6882828	5	82009655	0.0951708	0.0211272	6.65e-06	7738	T	G	0.178837	0.178837	0.00266026	20.6347	Gut bacterial pathway abundance	PWY-5097
775	GCST90027539	L-lysine biosynthesis VI	rs3734447	6	127771452	-0.0755862	0.016448	4.32e-06	7738	G	T	0.597407	0.402593	0.00274822	21.3188	Gut bacterial pathway abundance	PWY-5097
776	GCST90027539	L-lysine biosynthesis VI	rs1962815	7	148227586	0.0771051	0.0167663	4.25e-06	7738	A	G	0.382817	0.382817	0.00280932	21.7941	Gut bacterial pathway abundance	PWY-5097
777	GCST90027539	L-lysine biosynthesis VI	rs56166050	7	5342980	0.101884	0.0220273	3.74e-06	7738	T	C	0.194657	0.194657	0.00325457	25.2595	Gut bacterial pathway abundance	PWY-5097
778	GCST90027539	L-lysine biosynthesis VI	rs805719	10	105805310	-0.0969086	0.0219057	9.69e-06	7738	A	G	0.827742	0.172258	0.00267811	20.7735	Gut bacterial pathway abundance	PWY-5097
779	GCST90027539	L-lysine biosynthesis VI	rs4939301	11	59740294	-0.0833505	0.0167769	6.76e-07	7738	T	C	0.555692	0.444308	0.00343056	26.6301	Gut bacterial pathway abundance	PWY-5097
780	GCST90027539	L-lysine biosynthesis VI	rs10748397	12	44933553	0.0837637	0.0189395	9.75e-06	7738	G	T	0.758401	0.241599	0.0025712	19.9421	Gut bacterial pathway abundance	PWY-5097
781	GCST90027539	L-lysine biosynthesis VI	rs8054687	16	74806368	0.0763275	0.0166932	4.82e-06	7738	G	C	0.634746	0.365254	0.00270139	20.9545	Gut bacterial pathway abundance	PWY-5097
782	GCST90027539	L-lysine biosynthesis VI	rs76301358	17	47887443	0.0962915	0.0215321	7.75e-06	7738	A	G	0.171596	0.171596	0.00263606	20.4465	Gut bacterial pathway abundance	PWY-5097
783	GCST90027539	L-lysine biosynthesis VI	rs7242421	18	30107104	-0.0855779	0.0182788	2.84e-06	7738	C	T	0.315865	0.315865	0.00316517	24.5635	Gut bacterial pathway abundance	PWY-5097
784	GCST90027539	L-lysine biosynthesis VI	rs1882884	21	15766134	0.0851875	0.0162795	1.67e-07	7738	C	T	0.498268	0.498268	0.00362841	28.1716	Gut bacterial pathway abundance	PWY-5097
785	GCST90027540	pyruvate fermentation to acetate and lactate II	rs602386	1	9405923	-0.0971919	0.0214695	5.98e-06	7738	G	C	0.18448	0.18448	0.00284233	22.0509	Gut bacterial pathway abundance	PWY-5100
786	GCST90027540	pyruvate fermentation to acetate and lactate II	rs75331157	1	63553371	0.159162	0.035794	8.72e-06	7738	G	C	0.057573	0.057573	0.002749	21.3249	Gut bacterial pathway abundance	PWY-5100
787	GCST90027540	pyruvate fermentation to acetate and lactate II	rs12128621	1	214584517	-0.0825138	0.0164369	5.17e-07	7738	A	T	0.50452	0.49548	0.00340398	26.4232	Gut bacterial pathway abundance	PWY-5100
788	GCST90027540	pyruvate fermentation to acetate and lactate II	rs7595525	2	49254815	-0.0912273	0.0203954	7.72e-06	7738	C	A	0.200693	0.200693	0.00267009	20.7111	Gut bacterial pathway abundance	PWY-5100
789	GCST90027540	pyruvate fermentation to acetate and lactate II	rs4533457	2	67787348	0.0949563	0.0210722	6.6e-06	7738	G	T	0.813065	0.186935	0.0027409	21.2619	Gut bacterial pathway abundance	PWY-5100
790	GCST90027540	pyruvate fermentation to acetate and lactate II	rs2624881	4	177169430	0.128454	0.0284322	6.25e-06	7738	C	T	0.0879416	0.0879416	0.00264693	20.531	Gut bacterial pathway abundance	PWY-5100
791	GCST90027540	pyruvate fermentation to acetate and lactate II	rs11249616	5	178617695	-0.0960622	0.0204511	2.64e-06	7738	A	G	0.219036	0.219036	0.00315705	24.5003	Gut bacterial pathway abundance	PWY-5100
792	GCST90027540	pyruvate fermentation to acetate and lactate II	rs3812328	7	29517436	-0.0772099	0.017091	6.25e-06	7738	A	G	0.347247	0.347247	0.00270249	20.9631	Gut bacterial pathway abundance	PWY-5100
793	GCST90027540	pyruvate fermentation to acetate and lactate II	rs80315336	9	38310405	0.156289	0.034934	7.68e-06	7738	A	G	0.0654592	0.0654592	0.00298852	23.1885	Gut bacterial pathway abundance	PWY-5100
794	GCST90027540	pyruvate fermentation to acetate and lactate II	rs1034938	10	117489198	-0.0898387	0.0197539	5.42e-06	7738	G	A	0.218123	0.218123	0.00275294	21.3555	Gut bacterial pathway abundance	PWY-5100
795	GCST90027540	pyruvate fermentation to acetate and lactate II	rs117996720	11	32460157	-0.167688	0.0368444	5.33e-06	7738	A	C	0.0608325	0.0608325	0.00321302	24.936	Gut bacterial pathway abundance	PWY-5100
796	GCST90027540	pyruvate fermentation to acetate and lactate II	rs12280724	11	116613423	-0.137533	0.0304651	6.35e-06	7738	T	G	0.0762468	0.0762468	0.00266453	20.6679	Gut bacterial pathway abundance	PWY-5100
797	GCST90027540	pyruvate fermentation to acetate and lactate II	rs72729533	14	69052888	-0.132623	0.0288696	4.35e-06	7738	C	G	0.101911	0.101911	0.00321965	24.9876	Gut bacterial pathway abundance	PWY-5100
798	GCST90027540	pyruvate fermentation to acetate and lactate II	rs9954361	18	5327489	0.0961991	0.0215077	7.72e-06	7738	A	T	0.195492	0.195492	0.00291093	22.5847	Gut bacterial pathway abundance	PWY-5100
799	GCST90027540	pyruvate fermentation to acetate and lactate II	rs1187244	18	35322638	-0.0863736	0.01771	1.08e-06	7738	C	T	0.304888	0.304888	0.00316218	24.5403	Gut bacterial pathway abundance	PWY-5100
800	GCST90027540	pyruvate fermentation to acetate and lactate II	rs4816116	20	959339	-0.113439	0.0250079	5.73e-06	7738	G	A	0.127913	0.127913	0.00287097	22.2738	Gut bacterial pathway abundance	PWY-5100
801	GCST90027541	L-isoleucine biosynthesis II	rs17793651	2	143316345	-0.173607	0.0375448	3.76e-06	7738	T	C	0.0526319	0.0526319	0.00300561	23.3215	Gut bacterial pathway abundance	PWY-5101
802	GCST90027541	L-isoleucine biosynthesis II	rs57592260	3	29318409	-0.0899785	0.0183466	9.37e-07	7738	T	G	0.287597	0.287597	0.00331755	25.75	Gut bacterial pathway abundance	PWY-5101
803	GCST90027541	L-isoleucine biosynthesis II	rs10015335	4	13235866	-0.079337	0.0174319	5.33e-06	7738	A	T	0.338509	0.338509	0.00281887	21.8685	Gut bacterial pathway abundance	PWY-5101
804	GCST90027541	L-isoleucine biosynthesis II	rs67560429	5	179636575	0.0776668	0.017482	8.88e-06	7738	G	A	0.333713	0.333713	0.00268247	20.8074	Gut bacterial pathway abundance	PWY-5101
805	GCST90027541	L-isoleucine biosynthesis II	rs12189770	6	138668982	-0.0917168	0.0207282	9.66e-06	7738	G	A	0.258698	0.258698	0.00322638	25.0401	Gut bacterial pathway abundance	PWY-5101
806	GCST90027541	L-isoleucine biosynthesis II	rs680138	9	110882980	-0.0767407	0.0170434	6.71e-06	7738	T	C	0.617861	0.382139	0.00278095	21.5734	Gut bacterial pathway abundance	PWY-5101
807	GCST90027541	L-isoleucine biosynthesis II	rs4744061	9	94337875	-0.0994209	0.021482	3.69e-06	7738	A	G	0.176991	0.176991	0.00287966	22.3414	Gut bacterial pathway abundance	PWY-5101
808	GCST90027541	L-isoleucine biosynthesis II	rs34025630	11	11768444	-0.100746	0.0216268	3.19e-06	7738	T	C	0.182399	0.182399	0.00302726	23.49	Gut bacterial pathway abundance	PWY-5101
809	GCST90027541	L-isoleucine biosynthesis II	rs10498546	14	81124336	-0.090309	0.0199779	6.17e-06	7738	T	C	0.215289	0.215289	0.00275565	21.3766	Gut bacterial pathway abundance	PWY-5101
810	GCST90027541	L-isoleucine biosynthesis II	rs116856824	14	89369102	-0.171955	0.037782	5.33e-06	7738	T	G	0.0546963	0.0546963	0.00305766	23.7266	Gut bacterial pathway abundance	PWY-5101
811	GCST90027541	L-isoleucine biosynthesis II	rs11072921	15	80800156	-0.0856555	0.0169685	4.47e-07	7738	G	A	0.371678	0.371678	0.00342681	26.6009	Gut bacterial pathway abundance	PWY-5101
812	GCST90027541	L-isoleucine biosynthesis II	rs4798876	18	9868910	-0.0777825	0.016781	3.57e-06	7738	A	G	0.468011	0.468011	0.00301268	23.3765	Gut bacterial pathway abundance	PWY-5101
813	GCST90027541	L-isoleucine biosynthesis II	rs9304309	18	41981339	0.0871492	0.0191799	5.53e-06	7738	G	A	0.252999	0.252999	0.00287076	22.2721	Gut bacterial pathway abundance	PWY-5101
814	GCST90027542	L- isoleucine biosynthesis IV	rs17042641	3	107994	-0.0893593	0.0186885	1.74e-06	7738	C	G	0.251995	0.251995	0.00301027	23.3578	Gut bacterial pathway abundance	PWY-5104
815	GCST90027542	L- isoleucine biosynthesis IV	rs153114	5	106773195	-0.0876991	0.0182213	1.49e-06	7738	C	T	0.271122	0.271122	0.00303976	23.5873	Gut bacterial pathway abundance	PWY-5104
816	GCST90027542	L- isoleucine biosynthesis IV	rs111831915	5	21335901	0.127343	0.0287575	9.5e-06	7738	A	G	0.091669	0.091669	0.00270052	20.9478	Gut bacterial pathway abundance	PWY-5104
817	GCST90027542	L- isoleucine biosynthesis IV	rs10810562	9	16397155	-0.119688	0.0231574	2.36e-07	7738	C	T	0.857462	0.142538	0.00350168	27.1842	Gut bacterial pathway abundance	PWY-5104
818	GCST90027542	L- isoleucine biosynthesis IV	rs1904729	10	67455242	0.0773397	0.0166746	3.51e-06	7738	A	G	0.596126	0.403874	0.00288018	22.3454	Gut bacterial pathway abundance	PWY-5104
819	GCST90027542	L- isoleucine biosynthesis IV	rs1887496	14	33859612	-0.0749804	0.0163068	4.26e-06	7738	G	A	0.406246	0.406246	0.0027122	21.0386	Gut bacterial pathway abundance	PWY-5104
820	GCST90027542	L- isoleucine biosynthesis IV	rs77090789	18	71957315	-0.122242	0.0257831	2.12e-06	7738	C	T	0.110354	0.110354	0.00293411	22.7651	Gut bacterial pathway abundance	PWY-5104
821	GCST90027542	L- isoleucine biosynthesis IV	rs1997943	20	7384810	0.0858536	0.0187379	4.61e-06	7738	A	G	0.245532	0.245532	0.00273084	21.1836	Gut bacterial pathway abundance	PWY-5104
822	GCST90027542	L- isoleucine biosynthesis IV	rs76878083	21	46463639	0.139461	0.0307677	5.82e-06	7738	T	C	0.0879141	0.0879141	0.0031191	24.2049	Gut bacterial pathway abundance	PWY-5104
823	GCST90027543	superpathway of geranylgeranyL-diphosphate biosynthesis II via MEP ( via MEP )	rs3010318	1	59556763	0.12472	0.0254893	9.93e-07	7738	G	T	0.856341	0.143659	0.00382721	29.721	Gut bacterial pathway abundance	PWY-5121
824	GCST90027543	superpathway of geranylgeranyL-diphosphate biosynthesis II via MEP ( via MEP )	rs12468621	2	10024053	-0.156225	0.0347432	6.91e-06	7738	G	C	0.0778536	0.0778536	0.00350437	27.2051	Gut bacterial pathway abundance	PWY-5121
825	GCST90027543	superpathway of geranylgeranyL-diphosphate biosynthesis II via MEP ( via MEP )	rs12477233	2	121097024	0.172524	0.0362487	1.94e-06	7738	A	G	0.0953506	0.0953506	0.00513491	39.9287	Gut bacterial pathway abundance	PWY-5121
826	GCST90027543	superpathway of geranylgeranyL-diphosphate biosynthesis II via MEP ( via MEP )	rs34280534	2	128354823	0.10559	0.0224937	2.68e-06	7738	C	G	0.195189	0.195189	0.00350288	27.1935	Gut bacterial pathway abundance	PWY-5121
827	GCST90027543	superpathway of geranylgeranyL-diphosphate biosynthesis II via MEP ( via MEP )	rs11708774	3	110300607	-0.0874978	0.0187245	2.97e-06	7738	G	A	0.370633	0.370633	0.00357168	27.7295	Gut bacterial pathway abundance	PWY-5121
828	GCST90027543	superpathway of geranylgeranyL-diphosphate biosynthesis II via MEP ( via MEP )	rs6872950	5	179180235	0.0967609	0.0217042	8.27e-06	7738	T	C	0.787312	0.212688	0.00313559	24.3332	Gut bacterial pathway abundance	PWY-5121
829	GCST90027543	superpathway of geranylgeranyL-diphosphate biosynthesis II via MEP ( via MEP )	rs1348	6	10449258	-0.103083	0.0222436	3.58e-06	7738	C	T	0.198638	0.198638	0.00338295	26.2593	Gut bacterial pathway abundance	PWY-5121
830	GCST90027543	superpathway of geranylgeranyL-diphosphate biosynthesis II via MEP ( via MEP )	rs7768092	6	168705006	0.168872	0.0366397	4.05e-06	7738	C	T	0.0753044	0.0753044	0.00397159	30.8467	Gut bacterial pathway abundance	PWY-5121
831	GCST90027543	superpathway of geranylgeranyL-diphosphate biosynthesis II via MEP ( via MEP )	rs73223276	8	21069931	0.16298	0.0361788	6.64e-06	7738	A	C	0.076636	0.076636	0.00375928	29.1915	Gut bacterial pathway abundance	PWY-5121
832	GCST90027543	superpathway of geranylgeranyL-diphosphate biosynthesis II via MEP ( via MEP )	rs34880012	8	81333057	-0.168228	0.0335577	5.36e-07	7738	C	T	0.0974342	0.0974342	0.00497756	38.6991	Gut bacterial pathway abundance	PWY-5121
833	GCST90027543	superpathway of geranylgeranyL-diphosphate biosynthesis II via MEP ( via MEP )	rs324546	9	9107265	-0.0869535	0.0185896	2.9e-06	7738	G	A	0.623757	0.376243	0.00354885	27.5517	Gut bacterial pathway abundance	PWY-5121
834	GCST90027543	superpathway of geranylgeranyL-diphosphate biosynthesis II via MEP ( via MEP )	rs10786832	10	106618448	0.085438	0.0186763	4.77e-06	7738	T	C	0.372798	0.372798	0.0034136	26.4981	Gut bacterial pathway abundance	PWY-5121
835	GCST90027543	superpathway of geranylgeranyL-diphosphate biosynthesis II via MEP ( via MEP )	rs118145836	14	94884667	-0.128246	0.0279642	4.52e-06	7738	A	G	0.125925	0.125925	0.00362058	28.1106	Gut bacterial pathway abundance	PWY-5121
836	GCST90027544	superpathway of acetyL-CoA biosynthesis	rs57556486	1	228187478	-0.166228	0.0369351	6.78e-06	7738	C	A	0.100193	0.100193	0.00498224	38.7356	Gut bacterial pathway abundance	PWY-5173
837	GCST90027544	superpathway of acetyL-CoA biosynthesis	rs11684212	2	151954480	-0.233394	0.0506614	4.09e-06	7738	T	C	0.0510055	0.0510055	0.00527339	41.0112	Gut bacterial pathway abundance	PWY-5173
838	GCST90027544	superpathway of acetyL-CoA biosynthesis	rs72802218	2	52694626	0.110332	0.0243166	5.7e-06	7738	C	A	0.276743	0.276743	0.00487307	37.8826	Gut bacterial pathway abundance	PWY-5173
839	GCST90027544	superpathway of acetyL-CoA biosynthesis	rs78721974	2	235589724	0.194905	0.0430417	5.95e-06	7738	G	C	0.0762398	0.0762398	0.00535078	41.6163	Gut bacterial pathway abundance	PWY-5173
840	GCST90027544	superpathway of acetyL-CoA biosynthesis	rs10433369	3	105180455	-0.127888	0.0272418	2.67e-06	7738	A	T	0.212694	0.212694	0.00547758	42.6079	Gut bacterial pathway abundance	PWY-5173
841	GCST90027544	superpathway of acetyL-CoA biosynthesis	rs56349005	6	76127908	-0.125349	0.0280718	8e-06	7738	T	C	0.193825	0.193825	0.00491033	38.1738	Gut bacterial pathway abundance	PWY-5173
842	GCST90027544	superpathway of acetyL-CoA biosynthesis	rs16880922	6	89297191	0.169769	0.0382782	9.2e-06	7738	T	C	0.0949568	0.0949568	0.00495384	38.5137	Gut bacterial pathway abundance	PWY-5173
843	GCST90027544	superpathway of acetyL-CoA biosynthesis	rs9649791	7	51618623	0.170452	0.0380155	7.33e-06	7738	T	C	0.0951246	0.0951246	0.00500168	38.8875	Gut bacterial pathway abundance	PWY-5173
844	GCST90027544	superpathway of acetyL-CoA biosynthesis	rs72497321	8	120016152	-0.163914	0.0365851	7.45e-06	7738	G	A	0.104649	0.104649	0.0050349	39.1471	Gut bacterial pathway abundance	PWY-5173
845	GCST90027544	superpathway of acetyL-CoA biosynthesis	rs9969725	9	110766582	-0.195776	0.0386241	4e-07	7738	G	A	0.0970736	0.0970736	0.00671897	52.3295	Gut bacterial pathway abundance	PWY-5173
846	GCST90027544	superpathway of acetyL-CoA biosynthesis	rs10989489	9	104156494	0.14012	0.0299466	2.88e-06	7738	T	C	0.170248	0.170248	0.00554703	43.1512	Gut bacterial pathway abundance	PWY-5173
847	GCST90027544	superpathway of acetyL-CoA biosynthesis	rs4442602	12	125710951	-0.109588	0.0246138	8.5e-06	7738	C	T	0.67759	0.32241	0.00524725	40.8068	Gut bacterial pathway abundance	PWY-5173
848	GCST90027544	superpathway of acetyL-CoA biosynthesis	rs9965721	18	71504308	-0.11424	0.0246148	3.47e-06	7738	C	A	0.57824	0.42176	0.00636561	49.5598	Gut bacterial pathway abundance	PWY-5173
849	GCST90027544	superpathway of acetyL-CoA biosynthesis	rs8100936	19	690902	-0.107435	0.02236	1.55e-06	7738	C	T	0.556737	0.443263	0.00569683	44.3232	Gut bacterial pathway abundance	PWY-5173
850	GCST90027545	glutaryL-CoA degradation	rs6705904	2	65770031	0.0777489	0.0164847	2.4e-06	7738	G	T	0.607313	0.392687	0.00288322	22.3691	Gut bacterial pathway abundance	PWY-5177
851	GCST90027545	glutaryL-CoA degradation	rs6771585	3	11766199	-0.0828843	0.0186237	8.57e-06	7738	T	C	0.268426	0.268426	0.0026981	20.9289	Gut bacterial pathway abundance	PWY-5177
852	GCST90027545	glutaryL-CoA degradation	rs73035953	5	9599686	-0.0938675	0.0211146	8.76e-06	7738	A	G	0.182476	0.182476	0.00262886	20.3904	Gut bacterial pathway abundance	PWY-5177
853	GCST90027545	glutaryL-CoA degradation	rs2467707	8	25541866	0.119244	0.0256029	3.2e-06	7738	C	T	0.890111	0.109889	0.00278164	21.5788	Gut bacterial pathway abundance	PWY-5177
854	GCST90027545	glutaryL-CoA degradation	rs2769148	9	112546059	-0.137397	0.0292051	2.54e-06	7738	A	T	0.0847084	0.0847084	0.00292732	22.7122	Gut bacterial pathway abundance	PWY-5177
855	GCST90027545	glutaryL-CoA degradation	rs34436485	12	53018845	-0.0863431	0.0194084	8.64e-06	7738	G	T	0.22915	0.22915	0.00263375	20.4285	Gut bacterial pathway abundance	PWY-5177
856	GCST90027545	glutaryL-CoA degradation	rs6504045	17	59555112	0.0838954	0.0182589	4.33e-06	7738	G	A	0.265363	0.265363	0.00274422	21.2877	Gut bacterial pathway abundance	PWY-5177
857	GCST90027545	glutaryL-CoA degradation	rs36720	19	16567351	-0.078686	0.0176808	8.57e-06	7738	C	T	0.306315	0.306315	0.00263121	20.4087	Gut bacterial pathway abundance	PWY-5177
858	GCST90027545	glutaryL-CoA degradation	rs2746259	20	61456061	0.0816556	0.0181758	7.04e-06	7738	A	G	0.621172	0.378828	0.00313802	24.3522	Gut bacterial pathway abundance	PWY-5177
859	GCST90027546	tetrapyrrole biosynthesis I (from glutamate)	rs7514177	1	77782761	0.0845949	0.0169102	5.66e-07	7738	A	G	0.367239	0.367239	0.00332588	25.8149	Gut bacterial pathway abundance	PWY-5188
860	GCST90027546	tetrapyrrole biosynthesis I (from glutamate)	rs56328422	2	160386220	0.0920807	0.0185967	7.37e-07	7738	C	T	0.27704	0.27704	0.00339644	26.3644	Gut bacterial pathway abundance	PWY-5188
861	GCST90027546	tetrapyrrole biosynthesis I (from glutamate)	rs6883971	5	171336723	-0.0747935	0.0161242	3.51e-06	7738	A	G	0.500646	0.499354	0.00279703	21.6985	Gut bacterial pathway abundance	PWY-5188
862	GCST90027546	tetrapyrrole biosynthesis I (from glutamate)	rs10259110	7	141651531	-0.184124	0.0397468	3.61e-06	7738	C	A	0.0537457	0.0537457	0.00344828	26.7682	Gut bacterial pathway abundance	PWY-5188
863	GCST90027546	tetrapyrrole biosynthesis I (from glutamate)	rs6955039	7	34661703	0.132395	0.0288909	4.59e-06	7738	A	G	0.0870727	0.0870727	0.00278671	21.6182	Gut bacterial pathway abundance	PWY-5188
864	GCST90027546	tetrapyrrole biosynthesis I (from glutamate)	rs11784752	8	49075440	-0.15161	0.0309735	9.84e-07	7738	G	C	0.0773139	0.0773139	0.00327942	25.4531	Gut bacterial pathway abundance	PWY-5188
865	GCST90027546	tetrapyrrole biosynthesis I (from glutamate)	rs10097925	8	113227264	0.127694	0.0280562	5.33e-06	7738	G	A	0.0903157	0.0903157	0.00267932	20.7829	Gut bacterial pathway abundance	PWY-5188
866	GCST90027546	tetrapyrrole biosynthesis I (from glutamate)	rs72836424	10	129037453	0.134741	0.0298751	6.48e-06	7738	C	T	0.0785636	0.0785636	0.00262855	20.3881	Gut bacterial pathway abundance	PWY-5188
867	GCST90027546	tetrapyrrole biosynthesis I (from glutamate)	rs602124	11	69388853	-0.085996	0.0193755	9.06e-06	7738	C	G	0.772156	0.227844	0.00260213	20.1826	Gut bacterial pathway abundance	PWY-5188
868	GCST90027546	tetrapyrrole biosynthesis I (from glutamate)	rs4268811	17	25944596	0.0874016	0.0174958	5.87e-07	7738	C	A	0.332946	0.332946	0.00339315	26.3388	Gut bacterial pathway abundance	PWY-5188
869	GCST90027546	tetrapyrrole biosynthesis I (from glutamate)	rs61086481	18	60087961	0.0879345	0.019844	9.37e-06	7738	A	G	0.210287	0.210287	0.00256821	19.9188	Gut bacterial pathway abundance	PWY-5188
870	GCST90027546	tetrapyrrole biosynthesis I (from glutamate)	rs75605963	18	51907649	-0.156385	0.0354002	9.98e-06	7738	T	C	0.0588897	0.0588897	0.00271082	21.0279	Gut bacterial pathway abundance	PWY-5188
871	GCST90027546	tetrapyrrole biosynthesis I (from glutamate)	rs4810354	20	40986511	-0.093531	0.0188279	6.78e-07	7738	A	G	0.727515	0.272485	0.00346837	26.9247	Gut bacterial pathway abundance	PWY-5188
872	GCST90027547	tetrapyrrole biosynthesis II (from glycine )	rs11164337	1	102389733	-0.103145	0.0211939	1.13e-06	7738	T	C	0.335786	0.335786	0.00474566	36.8875	Gut bacterial pathway abundance	PWY-5189
873	GCST90027547	tetrapyrrole biosynthesis II (from glycine )	rs1408826	1	199203902	0.0991627	0.0201667	8.78e-07	7738	C	G	0.532828	0.467172	0.00489543	38.0573	Gut bacterial pathway abundance	PWY-5189
874	GCST90027547	tetrapyrrole biosynthesis II (from glycine )	rs78900653	1	30754665	-0.186456	0.0408695	5.06e-06	7738	G	A	0.0626405	0.0626405	0.00408267	31.713	Gut bacterial pathway abundance	PWY-5189
875	GCST90027547	tetrapyrrole biosynthesis II (from glycine )	rs497333	1	40207169	-0.100133	0.0222943	7.07e-06	7738	G	T	0.668849	0.331151	0.00444159	34.5134	Gut bacterial pathway abundance	PWY-5189
876	GCST90027547	tetrapyrrole biosynthesis II (from glycine )	rs9999134	4	163176156	-0.0906156	0.0204524	9.4e-06	7738	A	T	0.413889	0.413889	0.00398382	30.9421	Gut bacterial pathway abundance	PWY-5189
877	GCST90027547	tetrapyrrole biosynthesis II (from glycine )	rs9394084	6	11451424	-0.112177	0.0248409	6.31e-06	7738	A	G	0.249958	0.249958	0.00471835	36.6742	Gut bacterial pathway abundance	PWY-5189
878	GCST90027547	tetrapyrrole biosynthesis II (from glycine )	rs4291387	9	98843638	0.0960681	0.021356	6.85e-06	7738	A	G	0.326343	0.326343	0.0040579	31.5198	Gut bacterial pathway abundance	PWY-5189
879	GCST90027547	tetrapyrrole biosynthesis II (from glycine )	rs11601607	11	57434906	-0.177624	0.0388716	4.89e-06	7738	T	G	0.0739059	0.0739059	0.00431884	33.5555	Gut bacterial pathway abundance	PWY-5189
880	GCST90027547	tetrapyrrole biosynthesis II (from glycine )	rs1696430	12	130499183	-0.1744	0.0390885	8.13e-06	7738	A	G	0.0698958	0.0698958	0.00395463	30.7145	Gut bacterial pathway abundance	PWY-5189
881	GCST90027547	tetrapyrrole biosynthesis II (from glycine )	rs4930770	12	5716886	0.105489	0.0233603	6.31e-06	7738	T	C	0.245025	0.245025	0.00411706	31.9813	Gut bacterial pathway abundance	PWY-5189
882	GCST90027547	tetrapyrrole biosynthesis II (from glycine )	rs17181375	12	5678868	0.170862	0.0382622	7.99e-06	7738	A	G	0.0764906	0.0764906	0.00412449	32.0392	Gut bacterial pathway abundance	PWY-5189
883	GCST90027547	tetrapyrrole biosynthesis II (from glycine )	rs2695011	12	19936331	0.20264	0.044901	6.39e-06	7738	T	C	0.935027	0.064973	0.00498927	38.7906	Gut bacterial pathway abundance	PWY-5189
884	GCST90027547	tetrapyrrole biosynthesis II (from glycine )	rs28645782	15	99991266	0.107058	0.0233139	4.39e-06	7738	C	T	0.741605	0.258395	0.00439263	34.1313	Gut bacterial pathway abundance	PWY-5189
885	GCST90027547	tetrapyrrole biosynthesis II (from glycine )	rs1437589	15	96655633	-0.0966287	0.0202973	1.93e-06	7738	C	G	0.475967	0.475967	0.00465777	36.2011	Gut bacterial pathway abundance	PWY-5189
886	GCST90027548	superpathway of L-methionine biosynthesis (from glycine )	rs55974538	1	193894993	-0.11291	0.025371	8.57e-06	7738	A	G	0.117807	0.117807	0.0026499	20.5541	Gut bacterial pathway abundance	PWY-5345
887	GCST90027548	superpathway of L-methionine biosynthesis (from glycine )	rs2305588	2	182347072	-0.0980614	0.0204326	1.59e-06	7738	C	T	0.200682	0.200682	0.00308499	23.9394	Gut bacterial pathway abundance	PWY-5345
888	GCST90027548	superpathway of L-methionine biosynthesis (from glycine )	rs34153461	7	83135132	0.0759731	0.0171584	9.52e-06	7738	C	A	0.457711	0.457711	0.00286531	22.2297	Gut bacterial pathway abundance	PWY-5345
889	GCST90027548	superpathway of L-methionine biosynthesis (from glycine )	rs12541554	8	10393079	-0.0806005	0.0170578	2.3e-06	7738	A	G	0.342803	0.342803	0.00292715	22.7109	Gut bacterial pathway abundance	PWY-5345
890	GCST90027548	superpathway of L-methionine biosynthesis (from glycine )	rs13266584	8	2505522	0.132093	0.029505	7.57e-06	7738	A	T	0.0870627	0.0870627	0.00277372	21.5172	Gut bacterial pathway abundance	PWY-5345
891	GCST90027548	superpathway of L-methionine biosynthesis (from glycine )	rs11631625	15	66608731	-0.0861176	0.0190931	6.47e-06	7738	G	A	0.241789	0.241789	0.0027192	21.0931	Gut bacterial pathway abundance	PWY-5345
892	GCST90027548	superpathway of L-methionine biosynthesis (from glycine )	rs12442423	15	93939999	-0.0975472	0.0220458	9.66e-06	7738	C	A	0.168002	0.168002	0.00266009	20.6333	Gut bacterial pathway abundance	PWY-5345
893	GCST90027548	superpathway of L-methionine biosynthesis (from glycine )	rs77586457	16	24512006	0.175786	0.0364365	1.4e-06	7738	A	G	0.0567096	0.0567096	0.00330598	25.6599	Gut bacterial pathway abundance	PWY-5345
894	GCST90027548	superpathway of L-methionine biosynthesis (from glycine )	rs36095827	17	4423541	0.0875099	0.0163625	8.88e-08	7738	T	G	0.52524	0.47476	0.00381923	29.6589	Gut bacterial pathway abundance	PWY-5345
895	GCST90027548	superpathway of L-methionine biosynthesis (from glycine )	rs77995790	18	34081413	-0.158003	0.0343555	4.24e-06	7738	C	T	0.0617925	0.0617925	0.00289464	22.458	Gut bacterial pathway abundance	PWY-5345
896	GCST90027548	superpathway of L-methionine biosynthesis (from glycine )	rs73009442	19	18475073	0.0928574	0.0199593	3.28e-06	7738	A	C	0.287204	0.287204	0.00353036	27.4076	Gut bacterial pathway abundance	PWY-5345
897	GCST90027549	sucrose degradation IV (from glycine )	rs469926	1	162397263	-0.0936989	0.0208728	7.15e-06	7738	C	T	0.582726	0.417274	0.00426958	33.1711	Gut bacterial pathway abundance	PWY-5384
898	GCST90027549	sucrose degradation IV (from glycine )	rs1641129	2	10627860	-0.204992	0.045167	5.66e-06	7738	T	G	0.0583257	0.0583257	0.00461599	35.8749	Gut bacterial pathway abundance	PWY-5384
899	GCST90027549	sucrose degradation IV (from glycine )	rs6794521	3	165267123	0.0956983	0.0203386	2.54e-06	7738	C	T	0.545526	0.454474	0.00454112	35.2904	Gut bacterial pathway abundance	PWY-5384
900	GCST90027549	sucrose degradation IV (from glycine )	rs80085001	4	100552473	0.211639	0.0446399	2.13e-06	7738	C	T	0.0548896	0.0548896	0.00464723	36.1188	Gut bacterial pathway abundance	PWY-5384
901	GCST90027549	sucrose degradation IV (from glycine )	rs12646654	4	15172967	-0.0955337	0.0216118	9.85e-06	7738	C	T	0.315164	0.315164	0.00393973	30.5983	Gut bacterial pathway abundance	PWY-5384
902	GCST90027549	sucrose degradation IV (from glycine )	rs2962259	5	50414347	0.122254	0.0254425	1.55e-06	7738	C	T	0.799817	0.200183	0.00478601	37.2027	Gut bacterial pathway abundance	PWY-5384
903	GCST90027549	sucrose degradation IV (from glycine )	rs9386212	6	148422060	0.0947158	0.0208453	5.53e-06	7738	T	G	0.590529	0.409471	0.0043385	33.7089	Gut bacterial pathway abundance	PWY-5384
904	GCST90027549	sucrose degradation IV (from glycine )	rs2690294	7	95445260	-0.0945844	0.0210304	6.88e-06	7738	G	C	0.450437	0.450437	0.00442915	34.4164	Gut bacterial pathway abundance	PWY-5384
905	GCST90027549	sucrose degradation IV (from glycine )	rs10450895	14	81825240	-0.0956152	0.0207984	4.28e-06	7738	T	C	0.417494	0.417494	0.00444667	34.5531	Gut bacterial pathway abundance	PWY-5384
906	GCST90027550	L-glutamate and L-glutamine biosynthesis	rs17029909	1	6882189	-0.109856	0.023518	3e-06	7738	G	A	0.234966	0.234966	0.00433874	33.7107	Gut bacterial pathway abundance	PWY-5505
907	GCST90027550	L-glutamate and L-glutamine biosynthesis	rs1323288	1	59246115	-0.104898	0.0232863	6.65e-06	7738	G	T	0.264833	0.264833	0.00428472	33.2892	Gut bacterial pathway abundance	PWY-5505
908	GCST90027550	L-glutamate and L-glutamine biosynthesis	rs78559400	2	227486298	0.229021	0.0481591	1.98e-06	7738	T	C	0.0569253	0.0569253	0.0056316	43.8128	Gut bacterial pathway abundance	PWY-5505
909	GCST90027550	L-glutamate and L-glutamine biosynthesis	rs13407420	2	52016410	0.0901004	0.0200652	7.11e-06	7738	A	C	0.463935	0.463935	0.00403792	31.364	Gut bacterial pathway abundance	PWY-5505
910	GCST90027550	L-glutamate and L-glutamine biosynthesis	rs76063194	4	134927861	0.16236	0.0337697	1.53e-06	7738	T	G	0.0928905	0.0928905	0.00444241	34.5199	Gut bacterial pathway abundance	PWY-5505
911	GCST90027550	L-glutamate and L-glutamine biosynthesis	rs1109059	5	2641822	0.0943718	0.0210109	7.07e-06	7738	C	T	0.646941	0.353059	0.00406843	31.6019	Gut bacterial pathway abundance	PWY-5505
912	GCST90027550	L-glutamate and L-glutamine biosynthesis	rs32064	5	11249206	0.0953215	0.0201502	2.24e-06	7738	T	C	0.465387	0.465387	0.00452132	35.1358	Gut bacterial pathway abundance	PWY-5505
913	GCST90027550	L-glutamate and L-glutamine biosynthesis	rs3094190	6	31140073	-0.0960696	0.0203817	2.43e-06	7738	A	G	0.610952	0.389048	0.00438745	34.0909	Gut bacterial pathway abundance	PWY-5505
914	GCST90027550	L-glutamate and L-glutamine biosynthesis	rs72956316	6	102156641	-0.151959	0.0322146	2.39e-06	7738	C	T	0.110632	0.110632	0.00454407	35.3134	Gut bacterial pathway abundance	PWY-5505
915	GCST90027550	L-glutamate and L-glutamine biosynthesis	rs1541082	9	71622100	0.185119	0.0381404	1.21e-06	7738	G	T	0.92615	0.07385	0.00468774	36.4352	Gut bacterial pathway abundance	PWY-5505
916	GCST90027550	L-glutamate and L-glutamine biosynthesis	rs77963678	10	18482561	0.15031	0.0335615	7.51e-06	7738	C	T	0.0974272	0.0974272	0.00397345	30.8613	Gut bacterial pathway abundance	PWY-5505
917	GCST90027550	L-glutamate and L-glutamine biosynthesis	rs472752	10	130589876	0.0930875	0.0206684	6.67e-06	7738	C	A	0.598315	0.401685	0.00416513	32.3562	Gut bacterial pathway abundance	PWY-5505
918	GCST90027550	L-glutamate and L-glutamine biosynthesis	rs61311341	10	45225931	-0.155422	0.0339779	4.78e-06	7738	G	T	0.100968	0.100968	0.00438545	34.0753	Gut bacterial pathway abundance	PWY-5505
919	GCST90027550	L-glutamate and L-glutamine biosynthesis	rs12414617	10	118056285	-0.199019	0.0391838	3.79e-07	7738	G	T	0.0745865	0.0745865	0.00546783	42.5317	Gut bacterial pathway abundance	PWY-5505
920	GCST90027550	L-glutamate and L-glutamine biosynthesis	rs11027972	11	24541340	-0.202865	0.0426597	1.98e-06	7738	G	A	0.0624236	0.0624236	0.00481726	37.4467	Gut bacterial pathway abundance	PWY-5505
921	GCST90027550	L-glutamate and L-glutamine biosynthesis	rs16934689	11	40320791	-0.145495	0.0305982	1.98e-06	7738	G	A	0.125403	0.125403	0.00464346	36.0894	Gut bacterial pathway abundance	PWY-5505
922	GCST90027550	L-glutamate and L-glutamine biosynthesis	rs62062058	17	11197508	-0.116391	0.0247978	2.68e-06	7738	C	T	0.224247	0.224247	0.00471323	36.6342	Gut bacterial pathway abundance	PWY-5505
923	GCST90027550	L-glutamate and L-glutamine biosynthesis	rs58095618	20	59174660	-0.152287	0.0328042	3.45e-06	7738	A	G	0.100818	0.100818	0.00420476	32.6654	Gut bacterial pathway abundance	PWY-5505
924	GCST90027551	mannosylglycerate biosynthesis I	rs35832957	3	186707884	0.25379	0.0540401	2.65e-06	7738	T	C	0.161574	0.161574	0.0174508	137.397	Gut bacterial pathway abundance	PWY-5656
925	GCST90027551	mannosylglycerate biosynthesis I	rs114111279	3	26853818	0.346972	0.0736956	2.5e-06	7738	A	C	0.0785548	0.0785548	0.0174285	137.219	Gut bacterial pathway abundance	PWY-5656
926	GCST90027551	mannosylglycerate biosynthesis I	rs60206080	4	38573143	-0.217023	0.0440873	8.54e-07	7738	C	A	0.246585	0.246585	0.0175002	137.793	Gut bacterial pathway abundance	PWY-5656
927	GCST90027551	mannosylglycerate biosynthesis I	rs10001022	4	45393364	0.397916	0.0732267	5.51e-08	7738	T	C	0.0692782	0.0692782	0.0204188	161.252	Gut bacterial pathway abundance	PWY-5656
928	GCST90027551	mannosylglycerate biosynthesis I	rs844134	6	158181048	-0.199912	0.0436592	4.67e-06	7738	T	C	0.290074	0.290074	0.01646	129.465	Gut bacterial pathway abundance	PWY-5656
929	GCST90027551	mannosylglycerate biosynthesis I	rs12667987	7	139354235	-0.181826	0.0409418	8.95e-06	7738	G	C	0.459822	0.459822	0.0164236	129.175	Gut bacterial pathway abundance	PWY-5656
930	GCST90027551	mannosylglycerate biosynthesis I	rs273145	7	41508929	0.183214	0.0405569	6.26e-06	7738	C	T	0.686695	0.313305	0.0144437	113.374	Gut bacterial pathway abundance	PWY-5656
931	GCST90027551	mannosylglycerate biosynthesis I	rs11217548	11	119742803	-0.34505	0.0754496	4.8e-06	7738	T	C	0.0682151	0.0682151	0.0151353	118.886	Gut bacterial pathway abundance	PWY-5656
932	GCST90027551	mannosylglycerate biosynthesis I	rs12719736	15	101523023	0.238351	0.0531521	7.31e-06	7738	T	C	0.146262	0.146262	0.014188	111.338	Gut bacterial pathway abundance	PWY-5656
933	GCST90027551	mannosylglycerate biosynthesis I	rs28510778	16	24509583	-0.412225	0.0891587	3.77e-06	7738	T	C	0.0522974	0.0522974	0.0168442	132.539	Gut bacterial pathway abundance	PWY-5656
934	GCST90027551	mannosylglycerate biosynthesis I	rs12930516	16	86742581	0.178996	0.0384823	3.3e-06	7738	C	T	0.561242	0.438758	0.0157795	124.027	Gut bacterial pathway abundance	PWY-5656
935	GCST90027551	mannosylglycerate biosynthesis I	rs6063434	20	48413539	-0.208672	0.0457102	4.99e-06	7738	G	A	0.771033	0.228967	0.0153746	120.795	Gut bacterial pathway abundance	PWY-5656
936	GCST90027552	GDP mannose biosynthesis	rs13007173	2	114001921	0.129791	0.0285764	5.58e-06	7738	G	A	0.101073	0.101073	0.00306111	23.7534	Gut bacterial pathway abundance	PWY-5659
937	GCST90027552	GDP mannose biosynthesis	rs56385884	2	144710295	-0.127456	0.0282124	6.25e-06	7738	G	A	0.0888632	0.0888632	0.00263061	20.4041	Gut bacterial pathway abundance	PWY-5659
938	GCST90027552	GDP mannose biosynthesis	rs73100534	3	66441929	-0.132943	0.0279034	1.89e-06	7738	C	G	0.0944874	0.0944874	0.00302433	23.4672	Gut bacterial pathway abundance	PWY-5659
939	GCST90027552	GDP mannose biosynthesis	rs2666365	3	190827728	-0.0953908	0.020759	4.32e-06	7738	T	C	0.176541	0.176541	0.00264564	20.521	Gut bacterial pathway abundance	PWY-5659
940	GCST90027552	GDP mannose biosynthesis	rs7349532	3	427635	0.100032	0.0213377	2.76e-06	7738	G	C	0.197711	0.197711	0.00317446	24.6358	Gut bacterial pathway abundance	PWY-5659
941	GCST90027552	GDP mannose biosynthesis	rs4837963	9	125165794	0.121846	0.0252455	1.39e-06	7738	T	C	0.116006	0.116006	0.00304497	23.6278	Gut bacterial pathway abundance	PWY-5659
942	GCST90027552	GDP mannose biosynthesis	rs7086625	10	72518441	0.104962	0.0221493	2.15e-06	7738	T	G	0.15398	0.15398	0.00287038	22.2692	Gut bacterial pathway abundance	PWY-5659
943	GCST90027552	GDP mannose biosynthesis	rs72929354	11	34588712	-0.162909	0.0352049	3.7e-06	7738	C	G	0.0635831	0.0635831	0.00316032	24.5257	Gut bacterial pathway abundance	PWY-5659
944	GCST90027552	GDP mannose biosynthesis	rs73170444	22	47497291	0.212819	0.041602	3.13e-07	7738	A	C	0.0520125	0.0520125	0.00446644	34.7074	Gut bacterial pathway abundance	PWY-5659
945	GCST90027553	CDP diacylglyceroL-biosynthesis I	rs3860223	1	111125481	0.0907144	0.0202542	7.51e-06	7738	T	C	0.808219	0.191781	0.00255104	19.7853	Gut bacterial pathway abundance	PWY-5667
946	GCST90027553	CDP diacylglyceroL-biosynthesis I	rs111866871	2	207610744	-0.117675	0.0253206	3.36e-06	7738	G	A	0.110014	0.110014	0.00271162	21.0342	Gut bacterial pathway abundance	PWY-5667
947	GCST90027553	CDP diacylglyceroL-biosynthesis I	rs304820	3	30744505	-0.0780772	0.0173192	6.54e-06	7738	T	G	0.307552	0.307552	0.00259647	20.1386	Gut bacterial pathway abundance	PWY-5667
948	GCST90027553	CDP diacylglyceroL-biosynthesis I	rs9853551	3	149889584	0.0742126	0.0163382	5.57e-06	7738	C	T	0.625431	0.374569	0.00258046	20.0141	Gut bacterial pathway abundance	PWY-5667
949	GCST90027553	CDP diacylglyceroL-biosynthesis I	rs76005509	3	130974258	-0.120097	0.025172	1.83e-06	7738	A	C	0.118369	0.118369	0.00301037	23.3585	Gut bacterial pathway abundance	PWY-5667
950	GCST90027553	CDP diacylglyceroL-biosynthesis I	rs73087038	3	52996874	-0.160748	0.0346118	3.41e-06	7738	C	T	0.0592312	0.0592312	0.00287975	22.3421	Gut bacterial pathway abundance	PWY-5667
951	GCST90027553	CDP diacylglyceroL-biosynthesis I	rs74537816	4	59022589	-0.11528	0.024976	3.92e-06	7738	C	T	0.1229	0.1229	0.00286509	22.2281	Gut bacterial pathway abundance	PWY-5667
952	GCST90027553	CDP diacylglyceroL-biosynthesis I	rs11764255	7	43488465	0.103612	0.0217181	1.84e-06	7738	A	C	0.168117	0.168117	0.00300278	23.2995	Gut bacterial pathway abundance	PWY-5667
953	GCST90027553	CDP diacylglyceroL-biosynthesis I	rs2227019	8	28615106	0.0991645	0.0221387	7.49e-06	7738	C	G	0.176764	0.176764	0.00286194	22.2035	Gut bacterial pathway abundance	PWY-5667
954	GCST90027553	CDP diacylglyceroL-biosynthesis I	rs72768324	9	138508027	0.104081	0.0231023	6.63e-06	7738	C	T	0.146899	0.146899	0.00271514	21.0615	Gut bacterial pathway abundance	PWY-5667
955	GCST90027553	CDP diacylglyceroL-biosynthesis I	rs1565690	9	72608112	0.175471	0.0349066	4.99e-07	7738	A	G	0.0589198	0.0589198	0.00341451	26.5052	Gut bacterial pathway abundance	PWY-5667
956	GCST90027553	CDP diacylglyceroL-biosynthesis I	rs2662200	11	37203342	-0.0720332	0.0159265	6.1e-06	7738	G	A	0.547052	0.452948	0.00257142	19.9438	Gut bacterial pathway abundance	PWY-5667
957	GCST90027553	CDP diacylglyceroL-biosynthesis I	rs11040918	11	6573784	0.0782005	0.0174	6.98e-06	7738	C	T	0.645727	0.354273	0.00279793	21.7055	Gut bacterial pathway abundance	PWY-5667
958	GCST90027553	CDP diacylglyceroL-biosynthesis I	rs2899122	15	45043103	-0.141827	0.029441	1.45e-06	7738	G	T	0.915703	0.084297	0.00310538	24.098	Gut bacterial pathway abundance	PWY-5667
959	GCST90027553	CDP diacylglyceroL-biosynthesis I	rs62087427	18	9559220	0.11829	0.0265803	8.58e-06	7738	G	A	0.100849	0.100849	0.00253764	19.6811	Gut bacterial pathway abundance	PWY-5667
960	GCST90027553	CDP diacylglyceroL-biosynthesis I	rs10409224	19	34535507	-0.0785661	0.0169563	3.6e-06	7738	G	A	0.354823	0.354823	0.00282612	21.9248	Gut bacterial pathway abundance	PWY-5667
961	GCST90027553	CDP diacylglyceroL-biosynthesis I	rs11086863	20	41783638	-0.0782674	0.017591	8.62e-06	7738	A	G	0.360961	0.360961	0.00282605	21.9243	Gut bacterial pathway abundance	PWY-5667
962	GCST90027554	acetyL-CoA fermentation to butanoate II	rs4476386	2	49919228	-0.0729334	0.0162973	7.64e-06	7738	G	C	0.5405	0.4595	0.00264219	20.4941	Gut bacterial pathway abundance	PWY-5676
963	GCST90027554	acetyL-CoA fermentation to butanoate II	rs10933259	2	229353849	0.0833518	0.0180549	3.9e-06	7738	G	A	0.287092	0.287092	0.0028439	22.0632	Gut bacterial pathway abundance	PWY-5676
964	GCST90027554	acetyL-CoA fermentation to butanoate II	rs55906502	4	141304509	0.130872	0.0293518	8.25e-06	7738	G	A	0.0889034	0.0889034	0.00277464	21.5243	Gut bacterial pathway abundance	PWY-5676
965	GCST90027554	acetyL-CoA fermentation to butanoate II	rs34218333	8	124682971	0.0915685	0.0203971	7.15e-06	7738	A	T	0.206715	0.206715	0.00274994	21.3322	Gut bacterial pathway abundance	PWY-5676
966	GCST90027554	acetyL-CoA fermentation to butanoate II	rs7043302	9	9139951	0.187733	0.0389839	1.47e-06	7738	T	G	0.0508132	0.0508132	0.00339969	26.3897	Gut bacterial pathway abundance	PWY-5676
967	GCST90027554	acetyL-CoA fermentation to butanoate II	rs409534	10	8111168	-0.0932478	0.0202551	4.15e-06	7738	T	C	0.209549	0.209549	0.0028805	22.3479	Gut bacterial pathway abundance	PWY-5676
968	GCST90027554	acetyL-CoA fermentation to butanoate II	rs4533289	16	25933464	-0.11869	0.0244319	1.19e-06	7738	A	G	0.129961	0.129961	0.00318574	24.7236	Gut bacterial pathway abundance	PWY-5676
969	GCST90027554	acetyL-CoA fermentation to butanoate II	rs11077815	17	74389890	-0.0791191	0.0169237	2.94e-06	7738	C	T	0.616275	0.383725	0.00296065	22.9716	Gut bacterial pathway abundance	PWY-5676
970	GCST90027554	acetyL-CoA fermentation to butanoate II	rs150794	21	43461809	-0.0954321	0.0213054	7.49e-06	7738	G	C	0.791034	0.208966	0.00301085	23.3623	Gut bacterial pathway abundance	PWY-5676
971	GCST90027555	UMP biosynthesis	rs1750832	1	7586904	-0.0728943	0.0163097	7.84e-06	7738	T	C	0.499391	0.499391	0.00265679	20.6076	Gut bacterial pathway abundance	PWY-5686
972	GCST90027555	UMP biosynthesis	rs801356	2	195540502	0.154211	0.0348444	9.61e-06	7738	C	G	0.941383	0.058617	0.00262452	20.3567	Gut bacterial pathway abundance	PWY-5686
973	GCST90027555	UMP biosynthesis	rs111943101	5	18816315	-0.10313	0.0231675	8.53e-06	7738	A	G	0.185595	0.185595	0.00321519	24.9529	Gut bacterial pathway abundance	PWY-5686
974	GCST90027555	UMP biosynthesis	rs542914	6	53376648	0.0789129	0.0170354	3.62e-06	7738	A	C	0.39647	0.39647	0.00298013	23.1232	Gut bacterial pathway abundance	PWY-5686
975	GCST90027555	UMP biosynthesis	rs72918404	6	96282103	-0.105726	0.0230278	4.41e-06	7738	C	T	0.147413	0.147413	0.00280975	21.7975	Gut bacterial pathway abundance	PWY-5686
976	GCST90027555	UMP biosynthesis	rs217010	7	140985728	0.0783441	0.0163731	1.71e-06	7738	A	T	0.544723	0.455277	0.00304435	23.623	Gut bacterial pathway abundance	PWY-5686
977	GCST90027555	UMP biosynthesis	rs10100272	8	19491945	0.104402	0.0226546	4.06e-06	7738	G	A	0.832233	0.167767	0.00304368	23.6178	Gut bacterial pathway abundance	PWY-5686
978	GCST90027555	UMP biosynthesis	rs7108080	11	59726765	-0.0769942	0.0167709	4.41e-06	7738	A	G	0.508635	0.491365	0.00296317	22.9912	Gut bacterial pathway abundance	PWY-5686
979	GCST90027556	urate biosynthesis inosine 5 ( phosphate degradation)	rs7551751	1	26525855	0.0744567	0.0164681	6.15e-06	7738	A	G	0.598166	0.401834	0.00266505	20.6719	Gut bacterial pathway abundance	PWY-5695
980	GCST90027556	urate biosynthesis inosine 5 ( phosphate degradation)	rs57434716	4	36080659	0.0773641	0.0173592	8.32e-06	7738	A	G	0.325696	0.325696	0.00262892	20.3909	Gut bacterial pathway abundance	PWY-5695
981	GCST90027556	urate biosynthesis inosine 5 ( phosphate degradation)	rs10057035	5	121944409	-0.0765501	0.0172837	9.47e-06	7738	C	T	0.333288	0.333288	0.00260423	20.1989	Gut bacterial pathway abundance	PWY-5695
982	GCST90027556	urate biosynthesis inosine 5 ( phosphate degradation)	rs116873962	7	148564384	0.110536	0.0247545	8e-06	7738	T	G	0.13023	0.13023	0.00276792	21.472	Gut bacterial pathway abundance	PWY-5695
983	GCST90027556	urate biosynthesis inosine 5 ( phosphate degradation)	rs560351	8	98459152	0.0969695	0.0218065	8.72e-06	7738	T	A	0.823673	0.176327	0.00273133	21.1874	Gut bacterial pathway abundance	PWY-5695
984	GCST90027556	urate biosynthesis inosine 5 ( phosphate degradation)	rs11139651	9	72273898	0.110149	0.0241356	5.02e-06	7738	C	T	0.13051	0.13051	0.00275359	21.3606	Gut bacterial pathway abundance	PWY-5695
985	GCST90027556	urate biosynthesis inosine 5 ( phosphate degradation)	rs573126	11	116276086	-0.0818401	0.0182486	7.3e-06	7738	C	A	0.285267	0.285267	0.00273123	21.1866	Gut bacterial pathway abundance	PWY-5695
986	GCST90027556	urate biosynthesis inosine 5 ( phosphate degradation)	rs98545	12	2737295	0.111512	0.0251428	9.2e-06	7738	T	C	0.128081	0.128081	0.00277737	21.5456	Gut bacterial pathway abundance	PWY-5695
987	GCST90027556	urate biosynthesis inosine 5 ( phosphate degradation)	rs1561691	15	71342992	0.10183	0.022946	9.09e-06	7738	A	G	0.851021	0.148979	0.00262934	20.3942	Gut bacterial pathway abundance	PWY-5695
988	GCST90027556	urate biosynthesis inosine 5 ( phosphate degradation)	rs11668451	19	56821673	-0.127508	0.0282562	6.41e-06	7738	G	A	0.0913128	0.0913128	0.00269806	20.9286	Gut bacterial pathway abundance	PWY-5695
989	GCST90027556	urate biosynthesis inosine 5 ( phosphate degradation)	rs111983634	20	56448369	-0.165132	0.0368272	7.33e-06	7738	A	T	0.0574869	0.0574869	0.00295494	22.9272	Gut bacterial pathway abundance	PWY-5695
990	GCST90027557	allantoin degradation to glyoxylate III	rs4669688	2	11233323	0.146631	0.0321029	4.93e-06	7738	C	T	0.622084	0.377916	0.0101094	79.0051	Gut bacterial pathway abundance	PWY-5705
991	GCST90027557	allantoin degradation to glyoxylate III	rs3820904	2	209329178	-0.160534	0.03591	7.81e-06	7738	G	A	0.768846	0.231154	0.0091602	71.5184	Gut bacterial pathway abundance	PWY-5705
992	GCST90027557	allantoin degradation to glyoxylate III	rs4683801	3	139835537	0.17208	0.0380662	6.17e-06	7738	G	A	0.273418	0.273418	0.0117653	92.0998	Gut bacterial pathway abundance	PWY-5705
993	GCST90027557	allantoin degradation to glyoxylate III	rs10937272	3	186549155	0.166947	0.0328605	3.76e-07	7738	G	C	0.338586	0.338586	0.0124833	97.7916	Gut bacterial pathway abundance	PWY-5705
994	GCST90027557	allantoin degradation to glyoxylate III	rs16851172	3	105175449	-0.190818	0.0396411	1.48e-06	7738	G	A	0.193511	0.193511	0.0113651	88.931	Gut bacterial pathway abundance	PWY-5705
995	GCST90027557	allantoin degradation to glyoxylate III	rs13140123	4	40387831	-0.255831	0.0573178	8.07e-06	7738	A	T	0.0865392	0.0865392	0.0103476	80.8859	Gut bacterial pathway abundance	PWY-5705
996	GCST90027557	allantoin degradation to glyoxylate III	rs28465688	4	26341041	0.140849	0.0307359	4.59e-06	7738	A	C	0.531041	0.468959	0.00988099	77.2022	Gut bacterial pathway abundance	PWY-5705
997	GCST90027557	allantoin degradation to glyoxylate III	rs7822956	8	17719930	0.211638	0.0404533	1.68e-07	7738	G	A	0.814694	0.185306	0.0135239	106.055	Gut bacterial pathway abundance	PWY-5705
998	GCST90027557	allantoin degradation to glyoxylate III	rs12449342	17	41087400	0.160955	0.0354844	5.73e-06	7738	A	G	0.722053	0.277947	0.0103985	81.2879	Gut bacterial pathway abundance	PWY-5705
999	GCST90027557	allantoin degradation to glyoxylate III	rs16993923	22	23199104	-0.205762	0.0459587	7.57e-06	7738	G	A	0.172361	0.172361	0.0120793	94.5877	Gut bacterial pathway abundance	PWY-5705
1000	GCST90027558	1 4 dihydroxy 2 naphthoate biosynthesis II ( plants )	rs10192555	2	210233822	0.105255	0.0232064	5.74e-06	7738	C	T	0.568064	0.431936	0.00543666	42.2879	Gut bacterial pathway abundance	PWY-5791
1001	GCST90027558	1 4 dihydroxy 2 naphthoate biosynthesis II ( plants )	rs63721662	4	144239811	-0.110728	0.0245862	6.68e-06	7738	T	C	0.327555	0.327555	0.00540115	42.0102	Gut bacterial pathway abundance	PWY-5791
1002	GCST90027558	1 4 dihydroxy 2 naphthoate biosynthesis II ( plants )	rs7691920	4	57418400	0.116198	0.0257387	6.35e-06	7738	G	A	0.702496	0.297504	0.0056437	43.9075	Gut bacterial pathway abundance	PWY-5791
1003	GCST90027558	1 4 dihydroxy 2 naphthoate biosynthesis II ( plants )	rs80031880	4	85114600	0.251853	0.0555391	5.77e-06	7738	C	T	0.0649738	0.0649738	0.00770702	60.0846	Gut bacterial pathway abundance	PWY-5791
1004	GCST90027558	1 4 dihydroxy 2 naphthoate biosynthesis II ( plants )	rs207254	6	90810572	0.109973	0.0231251	1.98e-06	7738	C	G	0.49049	0.49049	0.00604484	47.0473	Gut bacterial pathway abundance	PWY-5791
1005	GCST90027558	1 4 dihydroxy 2 naphthoate biosynthesis II ( plants )	rs11761901	7	115891686	-0.137544	0.0278344	7.75e-07	7738	A	G	0.213855	0.213855	0.00636115	49.5249	Gut bacterial pathway abundance	PWY-5791
1006	GCST90027558	1 4 dihydroxy 2 naphthoate biosynthesis II ( plants )	rs4585628	7	70997867	0.170362	0.038025	7.46e-06	7738	G	A	0.104614	0.104614	0.0054372	42.2922	Gut bacterial pathway abundance	PWY-5791
1007	GCST90027558	1 4 dihydroxy 2 naphthoate biosynthesis II ( plants )	rs62465767	7	51667991	0.177111	0.040061	9.82e-06	7738	A	G	0.0949348	0.0949348	0.00539047	41.9267	Gut bacterial pathway abundance	PWY-5791
1008	GCST90027558	1 4 dihydroxy 2 naphthoate biosynthesis II ( plants )	rs28634397	8	5176782	0.196644	0.042355	3.44e-06	7738	T	C	0.079774	0.079774	0.00567737	44.1709	Gut bacterial pathway abundance	PWY-5791
1009	GCST90027558	1 4 dihydroxy 2 naphthoate biosynthesis II ( plants )	rs9886448	8	26369707	-0.15792	0.0347403	5.47e-06	7738	C	T	0.123965	0.123965	0.00541658	42.1308	Gut bacterial pathway abundance	PWY-5791
1010	GCST90027558	1 4 dihydroxy 2 naphthoate biosynthesis II ( plants )	rs61861701	10	112365004	0.138831	0.0274846	4.39e-07	7738	G	A	0.247235	0.247235	0.00717418	55.9005	Gut bacterial pathway abundance	PWY-5791
1011	GCST90027558	1 4 dihydroxy 2 naphthoate biosynthesis II ( plants )	rs996888	11	119428158	-0.182271	0.0389881	2.94e-06	7738	G	A	0.902701	0.097299	0.00583603	45.4126	Gut bacterial pathway abundance	PWY-5791
1012	GCST90027558	1 4 dihydroxy 2 naphthoate biosynthesis II ( plants )	rs10793056	11	72760165	-0.104156	0.0229619	5.73e-06	7738	C	T	0.506205	0.493795	0.0054234	42.1842	Gut bacterial pathway abundance	PWY-5791
1013	GCST90027558	1 4 dihydroxy 2 naphthoate biosynthesis II ( plants )	rs34011530	11	1689461	-0.134451	0.0300979	7.93e-06	7738	G	C	0.18175	0.18175	0.00537673	41.8193	Gut bacterial pathway abundance	PWY-5791
1014	GCST90027558	1 4 dihydroxy 2 naphthoate biosynthesis II ( plants )	rs62079926	18	1492959	0.137284	0.0283038	1.23e-06	7738	T	G	0.207428	0.207428	0.00619692	48.2383	Gut bacterial pathway abundance	PWY-5791
1015	GCST90027558	1 4 dihydroxy 2 naphthoate biosynthesis II ( plants )	rs2834173	21	34656070	-0.107002	0.0233815	4.73e-06	7738	C	T	0.424138	0.424138	0.00559293	43.5103	Gut bacterial pathway abundance	PWY-5791
1016	GCST90027558	1 4 dihydroxy 2 naphthoate biosynthesis II ( plants )	rs9941912	22	27299411	-0.239966	0.0499897	1.58e-06	7738	C	G	0.0607982	0.0607982	0.00657626	51.2107	Gut bacterial pathway abundance	PWY-5791
1017	GCST90027559	superpathway of menaquinoL-8 biosynthesis I	rs2010010	5	153760270	0.172641	0.0354685	1.13e-06	7738	C	T	0.231858	0.231858	0.0106165	83.0105	Gut bacterial pathway abundance	PWY-5838
1018	GCST90027559	superpathway of menaquinoL-8 biosynthesis I	rs1551680	10	127858540	0.304768	0.0689124	9.75e-06	7738	T	C	0.0532869	0.0532869	0.00937147	73.1835	Gut bacterial pathway abundance	PWY-5838
1019	GCST90027559	superpathway of menaquinoL-8 biosynthesis I	rs8045590	16	6114071	0.212173	0.0459052	3.8e-06	7738	A	C	0.888889	0.111111	0.00889231	69.4081	Gut bacterial pathway abundance	PWY-5838
1020	GCST90027559	superpathway of menaquinoL-8 biosynthesis I	rs71323853	21	24098134	-0.243918	0.0538717	5.96e-06	7738	A	G	0.0852969	0.0852969	0.00928391	72.4934	Gut bacterial pathway abundance	PWY-5838
1021	GCST90027560	superpathway of menaquinoL-6 biosynthesis I	rs76253510	1	210801894	0.321464	0.0690886	3.27e-06	7738	A	G	0.0672308	0.0672308	0.012961	101.583	Gut bacterial pathway abundance	PWY-5850
1022	GCST90027560	superpathway of menaquinoL-6 biosynthesis I	rs4306193	1	211211672	0.147132	0.0332888	9.88e-06	7738	A	C	0.494895	0.494895	0.0108228	84.6411	Gut bacterial pathway abundance	PWY-5850
1023	GCST90027560	superpathway of menaquinoL-6 biosynthesis I	rs4075150	2	228253609	-0.159952	0.0340355	2.61e-06	7738	A	G	0.500912	0.499088	0.0127923	100.243	Gut bacterial pathway abundance	PWY-5850
1024	GCST90027560	superpathway of menaquinoL-6 biosynthesis I	rs6444585	3	191377850	0.170074	0.037838	6.96e-06	7738	A	G	0.683973	0.316027	0.0125046	97.9604	Gut bacterial pathway abundance	PWY-5850
1025	GCST90027560	superpathway of menaquinoL-6 biosynthesis I	rs11753487	6	26341314	-0.253668	0.0535559	2.17e-06	7738	C	T	0.133847	0.133847	0.0149199	117.168	Gut bacterial pathway abundance	PWY-5850
1026	GCST90027560	superpathway of menaquinoL-6 biosynthesis I	rs10239134	7	51711361	0.248673	0.055122	6.44e-06	7738	A	G	0.103567	0.103567	0.0114822	89.8584	Gut bacterial pathway abundance	PWY-5850
1027	GCST90027560	superpathway of menaquinoL-6 biosynthesis I	rs875897	7	27200855	-0.241421	0.0516772	2.99e-06	7738	G	C	0.867016	0.132984	0.0134402	105.39	Gut bacterial pathway abundance	PWY-5850
1028	GCST90027560	superpathway of menaquinoL-6 biosynthesis I	rs78897310	11	106486883	-0.27542	0.0622164	9.56e-06	7738	A	G	0.0858332	0.0858332	0.0119042	93.2007	Gut bacterial pathway abundance	PWY-5850
1029	GCST90027560	superpathway of menaquinoL-6 biosynthesis I	rs11824678	11	98326473	0.247837	0.0552553	7.28e-06	7738	C	A	0.105913	0.105913	0.011633	91.052	Gut bacterial pathway abundance	PWY-5850
1030	GCST90027560	superpathway of menaquinoL-6 biosynthesis I	rs35620562	12	47931524	-0.195456	0.0438952	8.48e-06	7738	C	T	0.189708	0.189708	0.0117451	91.9396	Gut bacterial pathway abundance	PWY-5850
1031	GCST90027560	superpathway of menaquinoL-6 biosynthesis I	rs3865408	18	24418874	-0.274957	0.0577701	1.94e-06	7738	T	A	0.104985	0.104985	0.0142075	111.493	Gut bacterial pathway abundance	PWY-5850
1032	GCST90027560	superpathway of menaquinoL-6 biosynthesis I	rs62112542	19	4940950	-0.184047	0.0404972	5.5e-06	7738	A	G	0.235468	0.235468	0.0121959	95.5126	Gut bacterial pathway abundance	PWY-5850
1033	GCST90027561	TCA cycle VI ( obligate autotrophs )	rs242053	1	4751878	-0.218655	0.049245	8.99e-06	7738	T	C	0.058192	0.058192	0.00524052	40.7542	Gut bacterial pathway abundance	PWY-5913
1034	GCST90027561	TCA cycle VI ( obligate autotrophs )	rs2616174	8	20598737	-0.111196	0.0240432	3.75e-06	7738	T	C	0.257394	0.257394	0.00472678	36.74	Gut bacterial pathway abundance	PWY-5913
1035	GCST90027561	TCA cycle VI ( obligate autotrophs )	rs12006002	9	18166899	-0.100171	0.0216243	3.62e-06	7738	T	C	0.339664	0.339664	0.0045012	34.9787	Gut bacterial pathway abundance	PWY-5913
1036	GCST90027561	TCA cycle VI ( obligate autotrophs )	rs61828192	10	8881717	0.160365	0.0302332	1.13e-07	7738	G	C	0.147456	0.147456	0.00646589	50.3457	Gut bacterial pathway abundance	PWY-5913
1037	GCST90027561	TCA cycle VI ( obligate autotrophs )	rs17175056	13	94779284	0.14359	0.0314645	5.03e-06	7738	G	A	0.121156	0.121156	0.00439071	34.1164	Gut bacterial pathway abundance	PWY-5913
1038	GCST90027561	TCA cycle VI ( obligate autotrophs )	rs28490985	15	53566746	0.113361	0.0255265	8.96e-06	7738	A	T	0.226437	0.226437	0.00450195	34.9846	Gut bacterial pathway abundance	PWY-5913
1039	GCST90027561	TCA cycle VI ( obligate autotrophs )	rs6052371	20	4103365	0.117615	0.0259209	5.69e-06	7738	T	C	0.214021	0.214021	0.00465396	36.1714	Gut bacterial pathway abundance	PWY-5913
1040	GCST90027561	TCA cycle VI ( obligate autotrophs )	rs2826386	21	21925160	0.099493	0.0212898	2.96e-06	7738	T	C	0.416276	0.416276	0.00481065	37.3951	Gut bacterial pathway abundance	PWY-5913
1041	GCST90027561	TCA cycle VI ( obligate autotrophs )	rs743920	22	29621128	-0.166238	0.0353105	2.5e-06	7738	G	C	0.126928	0.126928	0.00612489	47.6741	Gut bacterial pathway abundance	PWY-5913
1042	GCST90027562	superpathay of heme biosynthesis from glutamate	rs12087936	1	59539724	-0.145661	0.0311788	2.99e-06	7738	A	G	0.141332	0.141332	0.00514971	40.0443	Gut bacterial pathway abundance	PWY-5918
1043	GCST90027562	superpathay of heme biosynthesis from glutamate	rs76525743	1	157073611	0.199721	0.0414867	1.48e-06	7738	C	T	0.074339	0.074339	0.00548967	42.7025	Gut bacterial pathway abundance	PWY-5918
1044	GCST90027562	superpathay of heme biosynthesis from glutamate	rs68116107	2	43318406	0.161386	0.0364803	9.69e-06	7738	G	A	0.111485	0.111485	0.00515992	40.1242	Gut bacterial pathway abundance	PWY-5918
1045	GCST90027562	superpathay of heme biosynthesis from glutamate	rs35586568	2	116600118	0.228485	0.0513702	8.67e-06	7738	A	G	0.0535691	0.0535691	0.00529357	41.169	Gut bacterial pathway abundance	PWY-5918
1046	GCST90027562	superpathay of heme biosynthesis from glutamate	rs4831157	3	116463392	0.108553	0.0227817	1.89e-06	7738	C	G	0.436833	0.436833	0.00579784	45.1137	Gut bacterial pathway abundance	PWY-5918
1047	GCST90027562	superpathay of heme biosynthesis from glutamate	rs2913384	5	158070705	-0.188034	0.0415236	5.94e-06	7738	A	G	0.924665	0.075335	0.00492588	38.2953	Gut bacterial pathway abundance	PWY-5918
1048	GCST90027562	superpathay of heme biosynthesis from glutamate	rs10089785	8	109599969	0.101733	0.0228451	8.46e-06	7738	C	T	0.401736	0.401736	0.00497493	38.6785	Gut bacterial pathway abundance	PWY-5918
1049	GCST90027562	superpathay of heme biosynthesis from glutamate	rs7221236	17	68888753	0.10055	0.0226016	8.63e-06	7738	G	A	0.638583	0.361417	0.00466681	36.2717	Gut bacterial pathway abundance	PWY-5918
1050	GCST90027562	superpathay of heme biosynthesis from glutamate	rs61344468	17	9910617	-0.156926	0.0339806	3.87e-06	7738	G	A	0.124387	0.124387	0.00536423	41.7214	Gut bacterial pathway abundance	PWY-5918
1051	GCST90027562	superpathay of heme biosynthesis from glutamate	rs2116877	19	11358440	-0.164697	0.0371034	9.04e-06	7738	T	C	0.902589	0.097411	0.00476979	37.076	Gut bacterial pathway abundance	PWY-5918
1052	GCST90027563	superpathway of heme biosynthesis from glycine	rs2078597	1	34890247	-0.294388	0.059051	6.19e-07	7738	G	A	0.10434	0.10434	0.0161981	127.372	Gut bacterial pathway abundance	PWY-5920
1053	GCST90027563	superpathway of heme biosynthesis from glycine	rs56931274	3	111726462	-0.175476	0.0394446	8.64e-06	7738	T	G	0.283056	0.283056	0.0124975	97.9042	Gut bacterial pathway abundance	PWY-5920
1054	GCST90027563	superpathway of heme biosynthesis from glycine	rs147911740	7	105312606	0.345903	0.0714976	1.31e-06	7738	A	G	0.0662413	0.0662413	0.0148014	116.224	Gut bacterial pathway abundance	PWY-5920
1055	GCST90027563	superpathway of heme biosynthesis from glycine	rs11771094	7	138346224	-0.158301	0.0355869	8.66e-06	7738	A	G	0.400993	0.400993	0.0120383	94.2632	Gut bacterial pathway abundance	PWY-5920
1056	GCST90027563	superpathway of heme biosynthesis from glycine	rs10429455	9	13608357	-0.164629	0.0354734	3.47e-06	7738	C	G	0.51264	0.48736	0.0135427	106.205	Gut bacterial pathway abundance	PWY-5920
1057	GCST90027563	superpathway of heme biosynthesis from glycine	rs74471865	11	7355578	0.341856	0.0771678	9.42e-06	7738	A	G	0.0533491	0.0533491	0.0118041	92.4074	Gut bacterial pathway abundance	PWY-5920
1058	GCST90027563	superpathway of heme biosynthesis from glycine	rs7125672	11	90954660	-0.178111	0.0359808	7.41e-07	7738	G	A	0.562181	0.437819	0.0156164	122.725	Gut bacterial pathway abundance	PWY-5920
1059	GCST90027563	superpathway of heme biosynthesis from glycine	rs414161	12	92689173	0.169392	0.0379151	7.91e-06	7738	G	A	0.28364	0.28364	0.0116604	91.2693	Gut bacterial pathway abundance	PWY-5920
1060	GCST90027563	superpathway of heme biosynthesis from glycine	rs12821396	12	108292384	0.396267	0.0792925	5.81e-07	7738	T	C	0.0510083	0.0510083	0.0152023	119.42	Gut bacterial pathway abundance	PWY-5920
1061	GCST90027563	superpathway of heme biosynthesis from glycine	rs73160295	12	130397167	-0.257202	0.0581614	9.77e-06	7738	A	G	0.100678	0.100678	0.0119792	93.7948	Gut bacterial pathway abundance	PWY-5920
1062	GCST90027563	superpathway of heme biosynthesis from glycine	rs34838879	13	24754695	0.416083	0.0871847	1.82e-06	7738	G	A	0.0559422	0.0559422	0.0182864	144.099	Gut bacterial pathway abundance	PWY-5920
1063	GCST90027564	glycogen degradation II ( eukaryotic )	rs79195460	1	26717588	0.193987	0.043204	7.12e-06	7738	T	C	0.0548497	0.0548497	0.00390167	30.3015	Gut bacterial pathway abundance	PWY-5941
1064	GCST90027564	glycogen degradation II ( eukaryotic )	rs73816874	3	16696363	0.0869627	0.0195266	8.45e-06	7738	T	C	0.434074	0.434074	0.00371552	28.8504	Gut bacterial pathway abundance	PWY-5941
1065	GCST90027564	glycogen degradation II ( eukaryotic )	rs2484671	10	44201902	-0.156409	0.0341626	4.69e-06	7738	C	G	0.0962477	0.0962477	0.00425592	33.0645	Gut bacterial pathway abundance	PWY-5941
1066	GCST90027564	glycogen degradation II ( eukaryotic )	rs4148913	10	73729752	0.0924275	0.019703	2.72e-06	7738	G	A	0.443434	0.443434	0.00421675	32.7589	Gut bacterial pathway abundance	PWY-5941
1067	GCST90027564	glycogen degradation II ( eukaryotic )	rs78689694	11	126234820	0.125408	0.0268035	2.89e-06	7738	C	G	0.149301	0.149301	0.00399502	31.0294	Gut bacterial pathway abundance	PWY-5941
1068	GCST90027564	glycogen degradation II ( eukaryotic )	rs118026734	15	60017171	0.205727	0.0456228	6.5e-06	7738	T	C	0.0577757	0.0577757	0.004608	35.8125	Gut bacterial pathway abundance	PWY-5941
1069	GCST90027564	glycogen degradation II ( eukaryotic )	rs321605	17	33879260	-0.0920684	0.0199262	3.83e-06	7738	T	C	0.607674	0.392326	0.00404175	31.3938	Gut bacterial pathway abundance	PWY-5941
1070	GCST90027564	glycogen degradation II ( eukaryotic )	rs12606812	18	44123969	0.0896761	0.0196441	4.99e-06	7738	T	G	0.574679	0.425321	0.0039312	30.5318	Gut bacterial pathway abundance	PWY-5941
1071	GCST90027564	glycogen degradation II ( eukaryotic )	rs3764571	19	376382	-0.0948593	0.020931	5.84e-06	7738	C	T	0.307387	0.307387	0.00383147	29.7543	Gut bacterial pathway abundance	PWY-5941
1072	GCST90027564	glycogen degradation II ( eukaryotic )	rs9979263	21	18002498	0.110587	0.025015	9.83e-06	7738	G	A	0.714393	0.285607	0.0049905	38.8002	Gut bacterial pathway abundance	PWY-5941
1073	GCST90027565	palmitate biosynthesis II ( bacteria and plants )	rs16824588	1	1900232	-0.0812684	0.017996	6.3e-06	7738	C	T	0.417526	0.417526	0.00321243	24.9314	Gut bacterial pathway abundance	PWY-5971
1074	GCST90027565	palmitate biosynthesis II ( bacteria and plants )	rs58803641	2	228235929	0.1277	0.0276583	3.89e-06	7738	G	A	0.117129	0.117129	0.00337267	26.1792	Gut bacterial pathway abundance	PWY-5971
1075	GCST90027565	palmitate biosynthesis II ( bacteria and plants )	rs831864	2	182263951	0.146258	0.0316506	3.82e-06	7738	C	T	0.903397	0.096603	0.00373369	28.9921	Gut bacterial pathway abundance	PWY-5971
1076	GCST90027565	palmitate biosynthesis II ( bacteria and plants )	rs3936142	2	134471302	0.0982908	0.0199481	8.34e-07	7738	A	G	0.70319	0.29681	0.0040328	31.3241	Gut bacterial pathway abundance	PWY-5971
1077	GCST90027565	palmitate biosynthesis II ( bacteria and plants )	rs936232	4	25813070	-0.0863461	0.0186802	3.79e-06	7738	A	G	0.355818	0.355818	0.00341784	26.5311	Gut bacterial pathway abundance	PWY-5971
1078	GCST90027565	palmitate biosynthesis II ( bacteria and plants )	rs10065090	5	18433482	0.147556	0.0329661	7.61e-06	7738	G	A	0.0795024	0.0795024	0.00318674	24.7314	Gut bacterial pathway abundance	PWY-5971
1079	GCST90027565	palmitate biosynthesis II ( bacteria and plants )	rs1154029	6	153880741	-0.0817275	0.0184649	9.59e-06	7738	C	T	0.518805	0.481195	0.00333497	25.8856	Gut bacterial pathway abundance	PWY-5971
1080	GCST90027565	palmitate biosynthesis II ( bacteria and plants )	rs12357875	10	11424595	0.157672	0.0337872	3.06e-06	7738	T	C	0.0746233	0.0746233	0.00343346	26.6528	Gut bacterial pathway abundance	PWY-5971
1081	GCST90027565	palmitate biosynthesis II ( bacteria and plants )	rs28416225	10	102589112	-0.109389	0.0242163	6.27e-06	7738	A	G	0.20514	0.20514	0.00390228	30.3063	Gut bacterial pathway abundance	PWY-5971
1082	GCST90027565	palmitate biosynthesis II ( bacteria and plants )	rs1453942	11	81791571	0.0838797	0.0180643	3.43e-06	7738	G	A	0.559055	0.440945	0.00346883	26.9283	Gut bacterial pathway abundance	PWY-5971
1083	GCST90027565	palmitate biosynthesis II ( bacteria and plants )	rs1436177	12	88229346	-0.0999631	0.0211644	2.32e-06	7738	A	G	0.243165	0.243165	0.003678	28.558	Gut bacterial pathway abundance	PWY-5971
1084	GCST90027565	palmitate biosynthesis II ( bacteria and plants )	rs12605920	18	66168243	-0.181525	0.0410936	9.99e-06	7738	T	C	0.0546815	0.0546815	0.0034066	26.4436	Gut bacterial pathway abundance	PWY-5971
1085	GCST90027565	palmitate biosynthesis II ( bacteria and plants )	rs62108164	19	29828755	0.227978	0.0509785	7.75e-06	7738	C	A	0.0664804	0.0664804	0.00645109	50.2296	Gut bacterial pathway abundance	PWY-5971
1086	GCST90027565	palmitate biosynthesis II ( bacteria and plants )	rs6083566	20	2512347	0.0896544	0.0197138	5.42e-06	7738	C	A	0.692102	0.307898	0.00342571	26.5924	Gut bacterial pathway abundance	PWY-5971
1087	GCST90027565	palmitate biosynthesis II ( bacteria and plants )	rs2838445	21	45362489	0.0877575	0.0180908	1.23e-06	7738	C	G	0.444064	0.444064	0.0038025	29.5284	Gut bacterial pathway abundance	PWY-5971
1088	GCST90027566	cis vaccenate biosynthesis	rs72676149	1	63886832	-0.168586	0.032424	2e-07	7738	T	C	0.0689379	0.0689379	0.00364846	28.3278	Gut bacterial pathway abundance	PWY-5973
1089	GCST90027566	cis vaccenate biosynthesis	rs36081122	1	222555659	0.158488	0.0345607	4.52e-06	7738	A	G	0.0672964	0.0672964	0.00315325	24.4707	Gut bacterial pathway abundance	PWY-5973
1090	GCST90027566	cis vaccenate biosynthesis	rs13139468	4	65763976	-0.0872292	0.0194561	7.35e-06	7738	G	A	0.754715	0.245285	0.00281714	21.8549	Gut bacterial pathway abundance	PWY-5973
1091	GCST90027566	cis vaccenate biosynthesis	rs1382794	4	175961086	-0.0839889	0.0184268	5.17e-06	7738	C	A	0.647738	0.352262	0.00321913	24.9836	Gut bacterial pathway abundance	PWY-5973
1092	GCST90027566	cis vaccenate biosynthesis	rs72815470	5	174895622	-0.163954	0.0370193	9.47e-06	7738	A	T	0.0605177	0.0605177	0.00305665	23.7187	Gut bacterial pathway abundance	PWY-5973
1093	GCST90027566	cis vaccenate biosynthesis	rs4278144	8	62697207	0.0814217	0.0172178	2.26e-06	7738	C	A	0.35137	0.35137	0.00302184	23.4478	Gut bacterial pathway abundance	PWY-5973
1094	GCST90027566	cis vaccenate biosynthesis	rs4751058	10	130874125	-0.10964	0.022702	1.37e-06	7738	A	G	0.15327	0.15327	0.00312011	24.2127	Gut bacterial pathway abundance	PWY-5973
1095	GCST90027566	cis vaccenate biosynthesis	rs7072479	10	67016812	-0.0728056	0.0162802	7.75e-06	7738	C	A	0.476562	0.476562	0.0026445	20.5121	Gut bacterial pathway abundance	PWY-5973
1096	GCST90027566	cis vaccenate biosynthesis	rs13377496	11	132864099	-0.13346	0.0301469	9.56e-06	7738	T	C	0.0869516	0.0869516	0.00282816	21.9407	Gut bacterial pathway abundance	PWY-5973
1097	GCST90027566	cis vaccenate biosynthesis	rs11110734	12	101667816	0.128847	0.0290875	9.44e-06	7738	T	C	0.0881286	0.0881286	0.00266827	20.6969	Gut bacterial pathway abundance	PWY-5973
1098	GCST90027566	cis vaccenate biosynthesis	rs2039970	13	60910291	0.0761333	0.0170182	7.69e-06	7738	T	C	0.633698	0.366302	0.00269092	20.8731	Gut bacterial pathway abundance	PWY-5973
1099	GCST90027566	cis vaccenate biosynthesis	rs2199729	15	95204315	0.139488	0.0311437	7.5e-06	7738	A	C	0.0812798	0.0812798	0.00290583	22.545	Gut bacterial pathway abundance	PWY-5973
1100	GCST90027566	cis vaccenate biosynthesis	rs17509881	16	65124400	0.176081	0.0358414	8.98e-07	7738	A	T	0.0603708	0.0603708	0.00351754	27.3077	Gut bacterial pathway abundance	PWY-5973
1101	GCST90027566	cis vaccenate biosynthesis	rs483485	18	77530693	0.140699	0.0305173	4.02e-06	7738	T	C	0.917203	0.082797	0.00300671	23.3301	Gut bacterial pathway abundance	PWY-5973
1102	GCST90027566	cis vaccenate biosynthesis	rs7268601	20	59629172	0.0814429	0.0180135	6.15e-06	7738	A	T	0.31818	0.31818	0.00287792	22.3279	Gut bacterial pathway abundance	PWY-5973
1103	GCST90027567	stearate biosynthesis II ( bacteria and plants )	rs78561414	2	228834910	-0.111273	0.0243866	5.05e-06	7738	C	T	0.132735	0.132735	0.00285067	22.1158	Gut bacterial pathway abundance	PWY-5989
1104	GCST90027567	stearate biosynthesis II ( bacteria and plants )	rs62191280	2	242619175	-0.1023	0.022186	4.01e-06	7738	C	G	0.168202	0.168202	0.0029284	22.7206	Gut bacterial pathway abundance	PWY-5989
1105	GCST90027567	stearate biosynthesis II ( bacteria and plants )	rs12611718	2	177632714	0.0747537	0.0166171	6.84e-06	7738	A	G	0.554349	0.445651	0.00276105	21.4186	Gut bacterial pathway abundance	PWY-5989
1106	GCST90027567	stearate biosynthesis II ( bacteria and plants )	rs114981645	4	7235183	-0.198497	0.0371633	9.23e-08	7738	A	G	0.0535532	0.0535532	0.00399411	31.0223	Gut bacterial pathway abundance	PWY-5989
1107	GCST90027567	stearate biosynthesis II ( bacteria and plants )	rs1335509	9	21753138	-0.123858	0.0265736	3.15e-06	7738	A	G	0.875546	0.124454	0.00334323	25.95	Gut bacterial pathway abundance	PWY-5989
1108	GCST90027567	stearate biosynthesis II ( bacteria and plants )	rs2814198	10	134035314	-0.0930354	0.0209704	9.14e-06	7738	G	A	0.81567	0.18433	0.00260278	20.1876	Gut bacterial pathway abundance	PWY-5989
1109	GCST90027567	stearate biosynthesis II ( bacteria and plants )	rs1945878	11	81068570	0.10788	0.0224058	1.47e-06	7738	C	T	0.841539	0.158461	0.00310391	24.0866	Gut bacterial pathway abundance	PWY-5989
1110	GCST90027567	stearate biosynthesis II ( bacteria and plants )	rs73210347	13	59829586	0.131763	0.0278078	2.15e-06	7738	T	A	0.0998431	0.0998431	0.00312071	24.2174	Gut bacterial pathway abundance	PWY-5989
1111	GCST90027568	5 aminoimidazole ribonucleotide biosynthesis I	rs17565738	1	220454111	0.109393	0.0244461	7.65e-06	7738	C	T	0.130595	0.130595	0.00271743	21.0793	Gut bacterial pathway abundance	PWY-6121
1112	GCST90027568	5 aminoimidazole ribonucleotide biosynthesis I	rs949889	2	116156419	-0.0989242	0.0207844	1.94e-06	7738	T	C	0.823369	0.176631	0.0028464	22.0826	Gut bacterial pathway abundance	PWY-6121
1113	GCST90027568	5 aminoimidazole ribonucleotide biosynthesis I	rs13013209	2	152500449	-0.0755064	0.0169473	8.37e-06	7738	G	C	0.494561	0.494561	0.00285027	22.1127	Gut bacterial pathway abundance	PWY-6121
1114	GCST90027568	5 aminoimidazole ribonucleotide biosynthesis I	rs7422743	2	76674303	0.0778904	0.0168419	3.75e-06	7738	T	C	0.640166	0.359834	0.00279507	21.6833	Gut bacterial pathway abundance	PWY-6121
1115	GCST90027568	5 aminoimidazole ribonucleotide biosynthesis I	rs2356936	4	146983818	-0.0826788	0.0185312	8.13e-06	7738	G	C	0.752605	0.247395	0.00254552	19.7424	Gut bacterial pathway abundance	PWY-6121
1116	GCST90027568	5 aminoimidazole ribonucleotide biosynthesis I	rs9404304	6	103485557	0.0926412	0.0203797	5.47e-06	7738	T	C	0.20735	0.20735	0.00282113	21.886	Gut bacterial pathway abundance	PWY-6121
1117	GCST90027568	5 aminoimidazole ribonucleotide biosynthesis I	rs4960720	7	155059791	0.103922	0.0216546	1.59e-06	7738	G	T	0.841949	0.158051	0.00287427	22.2995	Gut bacterial pathway abundance	PWY-6121
1118	GCST90027568	5 aminoimidazole ribonucleotide biosynthesis I	rs7012282	8	17620546	-0.108652	0.0237076	4.58e-06	7738	C	G	0.130547	0.130547	0.0026799	20.7874	Gut bacterial pathway abundance	PWY-6121
1119	GCST90027568	5 aminoimidazole ribonucleotide biosynthesis I	rs3858437	11	32385658	0.08431	0.0188692	7.89e-06	7738	A	G	0.227581	0.227581	0.00249906	19.3812	Gut bacterial pathway abundance	PWY-6121
1120	GCST90027568	5 aminoimidazole ribonucleotide biosynthesis I	rs1891103	13	24879877	-0.105142	0.0230494	5.08e-06	7738	A	T	0.152483	0.152483	0.00285728	22.1672	Gut bacterial pathway abundance	PWY-6121
1121	GCST90027568	5 aminoimidazole ribonucleotide biosynthesis I	rs112199808	19	35666550	-0.129859	0.028176	4.05e-06	7738	A	C	0.0920788	0.0920788	0.00281956	21.8738	Gut bacterial pathway abundance	PWY-6121
1122	GCST90027568	5 aminoimidazole ribonucleotide biosynthesis I	rs4356721	20	54115358	0.0823632	0.0163353	4.61e-07	7738	T	A	0.546723	0.453277	0.00336223	26.098	Gut bacterial pathway abundance	PWY-6121
1123	GCST90027569	inosine 5 ( phosphate biosynthesis I)	rs79744905	2	57311388	0.0965123	0.0217048	8.72e-06	7738	C	A	0.16705	0.16705	0.00259215	20.105	Gut bacterial pathway abundance	PWY-6123
1124	GCST90027569	inosine 5 ( phosphate biosynthesis I)	rs7713337	5	75029784	0.0823339	0.0171058	1.49e-06	7738	C	T	0.348096	0.348096	0.00307659	23.874	Gut bacterial pathway abundance	PWY-6123
1125	GCST90027569	inosine 5 ( phosphate biosynthesis I)	rs1802608	11	71850722	-0.156526	0.0346435	6.24e-06	7738	T	C	0.0601283	0.0601283	0.00276918	21.4818	Gut bacterial pathway abundance	PWY-6123
1126	GCST90027569	inosine 5 ( phosphate biosynthesis I)	rs2555143	11	6541580	0.073762	0.0164806	7.62e-06	7738	G	T	0.611075	0.388925	0.00258616	20.0584	Gut bacterial pathway abundance	PWY-6123
1127	GCST90027569	inosine 5 ( phosphate biosynthesis I)	rs3217852	12	4397766	-0.0863883	0.0195063	9.48e-06	7738	C	G	0.221903	0.221903	0.00257713	19.9882	Gut bacterial pathway abundance	PWY-6123
1128	GCST90027569	inosine 5 ( phosphate biosynthesis I)	rs1076198	17	31350133	0.0948556	0.0212868	8.35e-06	7738	T	G	0.171427	0.171427	0.00255603	19.8241	Gut bacterial pathway abundance	PWY-6123
1129	GCST90027569	inosine 5 ( phosphate biosynthesis I)	rs7236342	18	45875156	-0.0790259	0.0163769	1.4e-06	7738	G	C	0.499865	0.499865	0.00312255	24.2317	Gut bacterial pathway abundance	PWY-6123
1130	GCST90027570	superpathway of guanosine nucleotides de novo biosynthesis II	rs12035670	1	52532634	-0.0832324	0.0177472	2.73e-06	7738	T	C	0.332632	0.332632	0.0030757	23.867	Gut bacterial pathway abundance	PWY-6125
1131	GCST90027570	superpathway of guanosine nucleotides de novo biosynthesis II	rs72923573	2	193554633	0.117939	0.0261704	6.59e-06	7738	A	G	0.115623	0.115623	0.00284463	22.0689	Gut bacterial pathway abundance	PWY-6125
1132	GCST90027570	superpathway of guanosine nucleotides de novo biosynthesis II	rs838736	2	234324232	0.0730335	0.0165018	9.61e-06	7738	A	G	0.539543	0.460457	0.00265027	20.5569	Gut bacterial pathway abundance	PWY-6125
1133	GCST90027570	superpathway of guanosine nucleotides de novo biosynthesis II	rs67977127	2	100179357	0.121055	0.0235185	2.64e-07	7738	G	C	0.157117	0.157117	0.00388138	30.1433	Gut bacterial pathway abundance	PWY-6125
1134	GCST90027570	superpathway of guanosine nucleotides de novo biosynthesis II	rs10484603	6	155724578	0.138656	0.0296705	2.97e-06	7738	G	A	0.105581	0.105581	0.00363107	28.1923	Gut bacterial pathway abundance	PWY-6125
1135	GCST90027570	superpathway of guanosine nucleotides de novo biosynthesis II	rs62444998	7	38373860	-0.117753	0.025966	5.76e-06	7738	C	A	0.114578	0.114578	0.00281336	21.8256	Gut bacterial pathway abundance	PWY-6125
1136	GCST90027570	superpathway of guanosine nucleotides de novo biosynthesis II	rs4917011	7	50251614	-0.0923215	0.0197904	3.09e-06	7738	T	C	0.223025	0.223025	0.0029539	22.9191	Gut bacterial pathway abundance	PWY-6125
1137	GCST90027570	superpathway of guanosine nucleotides de novo biosynthesis II	rs11259346	10	14838247	0.0779607	0.0176125	9.58e-06	7738	T	C	0.325841	0.325841	0.00267023	20.7122	Gut bacterial pathway abundance	PWY-6125
1138	GCST90027570	superpathway of guanosine nucleotides de novo biosynthesis II	rs117176738	11	72339729	-0.164783	0.0359195	4.48e-06	7738	G	A	0.0555993	0.0555993	0.00285155	22.1226	Gut bacterial pathway abundance	PWY-6125
1139	GCST90027570	superpathway of guanosine nucleotides de novo biosynthesis II	rs141529746	19	6149947	-0.104617	0.023567	9.03e-06	7738	A	G	0.15493	0.15493	0.00286591	22.2344	Gut bacterial pathway abundance	PWY-6125
1140	GCST90027570	superpathway of guanosine nucleotides de novo biosynthesis II	rs2831866	21	29874982	-0.168153	0.0359473	2.9e-06	7738	A	G	0.0718476	0.0718476	0.00377112	29.2838	Gut bacterial pathway abundance	PWY-6125
1141	GCST90027571	6 hydroxymethyL-dihydropterin diphosphate biosynthesis I	rs73021847	1	158980874	0.167156	0.0378294	9.93e-06	7738	C	T	0.055348	0.055348	0.00292178	22.6691	Gut bacterial pathway abundance	PWY-6147
1142	GCST90027571	6 hydroxymethyL-dihydropterin diphosphate biosynthesis I	rs9428255	1	119110848	-0.13401	0.0299121	7.46e-06	7738	T	C	0.915129	0.084871	0.00278963	21.6409	Gut bacterial pathway abundance	PWY-6147
1143	GCST90027571	6 hydroxymethyL-dihydropterin diphosphate biosynthesis I	rs993597	3	67794218	-0.0846073	0.0189502	8.02e-06	7738	G	A	0.752699	0.247301	0.00266497	20.6713	Gut bacterial pathway abundance	PWY-6147
1144	GCST90027571	6 hydroxymethyL-dihydropterin diphosphate biosynthesis I	rs11732083	4	137349221	0.0887252	0.0192215	3.91e-06	7738	A	C	0.231878	0.231878	0.00280423	21.7545	Gut bacterial pathway abundance	PWY-6147
1145	GCST90027571	6 hydroxymethyL-dihydropterin diphosphate biosynthesis I	rs1813601	4	21271512	0.0790939	0.0177905	8.75e-06	7738	C	A	0.701239	0.298761	0.00262123	20.3312	Gut bacterial pathway abundance	PWY-6147
1146	GCST90027571	6 hydroxymethyL-dihydropterin diphosphate biosynthesis I	rs7462652	8	135439952	0.0731884	0.0159961	4.75e-06	7738	G	C	0.52246	0.47754	0.00267287	20.7327	Gut bacterial pathway abundance	PWY-6147
1147	GCST90027571	6 hydroxymethyL-dihydropterin diphosphate biosynthesis I	rs1366290	8	59941575	-0.07591	0.016073	2.33e-06	7738	G	A	0.469278	0.469278	0.00287029	22.2685	Gut bacterial pathway abundance	PWY-6147
1148	GCST90027571	6 hydroxymethyL-dihydropterin diphosphate biosynthesis I	rs10792007	11	68728397	0.0803808	0.0161686	6.65e-07	7738	C	T	0.565991	0.434009	0.00317426	24.6343	Gut bacterial pathway abundance	PWY-6147
1149	GCST90027571	6 hydroxymethyL-dihydropterin diphosphate biosynthesis I	rs2714053	11	123312063	-0.0959623	0.017586	4.85e-08	7738	G	A	0.598328	0.401672	0.00442631	34.3942	Gut bacterial pathway abundance	PWY-6147
1150	GCST90027571	6 hydroxymethyL-dihydropterin diphosphate biosynthesis I	rs77651025	13	103878538	0.16522	0.0373153	9.53e-06	7738	C	G	0.0568179	0.0568179	0.00292574	22.7	Gut bacterial pathway abundance	PWY-6147
1151	GCST90027571	6 hydroxymethyL-dihydropterin diphosphate biosynthesis I	rs2548882	16	78716583	-0.100029	0.0215575	3.48e-06	7738	C	A	0.822267	0.177733	0.00292458	22.6909	Gut bacterial pathway abundance	PWY-6147
1152	GCST90027571	6 hydroxymethyL-dihydropterin diphosphate biosynthesis I	rs73401412	18	24097691	-0.115537	0.024899	3.48e-06	7738	T	C	0.143375	0.143375	0.00327896	25.4495	Gut bacterial pathway abundance	PWY-6147
1153	GCST90027571	6 hydroxymethyL-dihydropterin diphosphate biosynthesis I	rs1940600	18	5888920	0.0791541	0.0169686	3.09e-06	7738	T	G	0.59842	0.40158	0.00301131	23.3658	Gut bacterial pathway abundance	PWY-6147
1154	GCST90027571	6 hydroxymethyL-dihydropterin diphosphate biosynthesis I	rs5771226	22	50639528	-0.0723826	0.0163305	9.32e-06	7738	C	T	0.535523	0.464477	0.0026064	20.2158	Gut bacterial pathway abundance	PWY-6147
1155	GCST90027571	6 hydroxymethyL-dihydropterin diphosphate biosynthesis I	rs11090280	22	24028412	0.0724173	0.0159664	5.74e-06	7738	C	T	0.484462	0.484462	0.0026196	20.3185	Gut bacterial pathway abundance	PWY-6147
1156	GCST90027572	S adenosyL-L-methionine cycle I	rs79033343	1	183289020	-0.137929	0.0304922	6.08e-06	7738	T	C	0.0748113	0.0748113	0.00263353	20.4268	Gut bacterial pathway abundance	PWY-6151
1157	GCST90027572	S adenosyL-L-methionine cycle I	rs1751578	1	208172725	-0.0769954	0.0164974	3.05e-06	7738	T	C	0.446455	0.446455	0.00293015	22.7343	Gut bacterial pathway abundance	PWY-6151
1158	GCST90027572	S adenosyL-L-methionine cycle I	rs7513344	1	4220095	0.181259	0.0301318	1.79e-09	7738	A	C	0.0865728	0.0865728	0.00519618	40.4076	Gut bacterial pathway abundance	PWY-6151
1159	GCST90027572	S adenosyL-L-methionine cycle I	rs62314649	4	137651020	-0.108276	0.0234693	3.96e-06	7738	A	G	0.144953	0.144953	0.00290611	22.5472	Gut bacterial pathway abundance	PWY-6151
1160	GCST90027572	S adenosyL-L-methionine cycle I	rs6879880	5	169646064	0.0768625	0.0162327	2.19e-06	7738	C	T	0.384954	0.384954	0.00279753	21.7024	Gut bacterial pathway abundance	PWY-6151
1161	GCST90027572	S adenosyL-L-methionine cycle I	rs12530267	6	15736512	0.0987123	0.0204932	1.46e-06	7738	A	G	0.19027	0.19027	0.0030025	23.2973	Gut bacterial pathway abundance	PWY-6151
1162	GCST90027572	S adenosyL-L-methionine cycle I	rs11994131	8	132868221	-0.0706273	0.0159416	9.41e-06	7738	G	A	0.453585	0.453585	0.00247262	19.1756	Gut bacterial pathway abundance	PWY-6151
1163	GCST90027572	S adenosyL-L-methionine cycle I	rs12833807	12	94289723	0.0764044	0.0162284	2.5e-06	7738	G	C	0.464291	0.464291	0.00290393	22.5302	Gut bacterial pathway abundance	PWY-6151
1164	GCST90027572	S adenosyL-L-methionine cycle I	rs116996492	15	101676776	-0.140893	0.0282078	5.89e-07	7738	T	C	0.113678	0.113678	0.00400016	31.0695	Gut bacterial pathway abundance	PWY-6151
1165	GCST90027572	S adenosyL-L-methionine cycle I	rs2827430	21	23720260	-0.140764	0.03022	3.19e-06	7738	A	G	0.077787	0.077787	0.00284283	22.0549	Gut bacterial pathway abundance	PWY-6151
1166	GCST90027572	S adenosyL-L-methionine cycle I	rs4818783	21	46916737	-0.111704	0.024511	5.18e-06	7738	G	C	0.121313	0.121313	0.00266017	20.6339	Gut bacterial pathway abundance	PWY-6151
1167	GCST90027572	S adenosyL-L-methionine cycle I	rs2235334	22	37904251	-0.0835144	0.0157276	1.1e-07	7738	C	T	0.528302	0.471698	0.00347615	26.9853	Gut bacterial pathway abundance	PWY-6151
1168	GCST90027572	S adenosyL-L-methionine cycle I	rs1807675	22	50067994	-0.0726953	0.0163102	8.31e-06	7738	G	T	0.616934	0.383066	0.00249779	19.3712	Gut bacterial pathway abundance	PWY-6151
1169	GCST90027573	chorismate biosynthesis from 3 dehydroquinate	rs2813909	1	244778044	0.0906401	0.0193856	2.93e-06	7738	T	C	0.220554	0.220554	0.0028247	21.9137	Gut bacterial pathway abundance	PWY-6163
1170	GCST90027573	chorismate biosynthesis from 3 dehydroquinate	rs4581848	2	159280415	0.176156	0.0394872	8.15e-06	7738	C	T	0.0517591	0.0517591	0.003046	23.6359	Gut bacterial pathway abundance	PWY-6163
1171	GCST90027573	chorismate biosynthesis from 3 dehydroquinate	rs75060356	6	168170440	-0.0951399	0.0201767	2.41e-06	7738	A	G	0.201451	0.201451	0.00291223	22.5948	Gut bacterial pathway abundance	PWY-6163
1172	GCST90027573	chorismate biosynthesis from 3 dehydroquinate	rs1093520	7	98159418	0.155616	0.033323	3.01e-06	7738	G	T	0.915857	0.084143	0.00373237	28.9817	Gut bacterial pathway abundance	PWY-6163
1173	GCST90027573	chorismate biosynthesis from 3 dehydroquinate	rs62568138	9	79596268	0.161024	0.0355535	5.92e-06	7738	G	A	0.057462	0.057462	0.00280861	21.7886	Gut bacterial pathway abundance	PWY-6163
1174	GCST90027573	chorismate biosynthesis from 3 dehydroquinate	rs73200771	12	88286940	-0.174885	0.0358193	1.05e-06	7738	A	G	0.0520806	0.0520806	0.00301983	23.4322	Gut bacterial pathway abundance	PWY-6163
1175	GCST90027573	chorismate biosynthesis from 3 dehydroquinate	rs113358976	12	78122978	0.1485	0.0333825	8.65e-06	7738	C	A	0.0665154	0.0665154	0.0027385	21.2432	Gut bacterial pathway abundance	PWY-6163
1176	GCST90027573	chorismate biosynthesis from 3 dehydroquinate	rs62018962	15	95979517	-0.14606	0.0312382	2.93e-06	7738	A	C	0.0988924	0.0988924	0.00380218	29.5259	Gut bacterial pathway abundance	PWY-6163
1177	GCST90027573	chorismate biosynthesis from 3 dehydroquinate	rs62097226	18	32384187	0.159255	0.0341364	3.08e-06	7738	A	T	0.0639117	0.0639117	0.00303468	23.5478	Gut bacterial pathway abundance	PWY-6163
1178	GCST90027573	chorismate biosynthesis from 3 dehydroquinate	rs136110	22	47369660	0.095786	0.0202343	2.2e-06	7738	C	T	0.208243	0.208243	0.0030255	23.4763	Gut bacterial pathway abundance	PWY-6163
1179	GCST90027574	sucrose degradation III ( sucrose invertase )	rs10515768	5	158084494	0.0758433	0.0166525	5.25e-06	7738	C	T	0.494986	0.494986	0.00287581	22.3115	Gut bacterial pathway abundance	PWY-621
1180	GCST90027574	sucrose degradation III ( sucrose invertase )	rs734738	6	134568921	0.0769765	0.0172771	8.37e-06	7738	T	C	0.544809	0.455191	0.0029389	22.8023	Gut bacterial pathway abundance	PWY-621
1181	GCST90027574	sucrose degradation III ( sucrose invertase )	rs1221558	6	91109033	-0.097888	0.0208796	2.76e-06	7738	T	G	0.805197	0.194803	0.00300598	23.3244	Gut bacterial pathway abundance	PWY-621
1182	GCST90027574	sucrose degradation III ( sucrose invertase )	rs7798564	7	21965073	-0.0977785	0.0211209	3.67e-06	7738	T	C	0.825171	0.174829	0.00275851	21.3988	Gut bacterial pathway abundance	PWY-621
1183	GCST90027574	sucrose degradation III ( sucrose invertase )	rs7989040	13	104401268	-0.14697	0.0303512	1.28e-06	7738	A	G	0.0848581	0.0848581	0.00335482	26.0402	Gut bacterial pathway abundance	PWY-621
1184	GCST90027574	sucrose degradation III ( sucrose invertase )	rs75967282	17	59520438	-0.191576	0.0375793	3.43e-07	7738	C	G	0.0514132	0.0514132	0.00357984	27.7932	Gut bacterial pathway abundance	PWY-621
1185	GCST90027574	sucrose degradation III ( sucrose invertase )	rs6504045	17	59555112	0.0847977	0.0181586	3.01e-06	7738	G	A	0.265218	0.265218	0.00280259	21.7418	Gut bacterial pathway abundance	PWY-621
1186	GCST90027575	superpathway of menaquinoL-8 biosynthesis II	rs11693339	2	60230735	-0.1592	0.0343571	3.59e-06	7738	C	T	0.296342	0.296342	0.0105699	82.6423	Gut bacterial pathway abundance	PWY-6263
1187	GCST90027575	superpathway of menaquinoL-8 biosynthesis II	rs73883495	3	179789741	-0.22072	0.049573	8.49e-06	7738	T	A	0.112841	0.112841	0.00975398	76.2	Gut bacterial pathway abundance	PWY-6263
1188	GCST90027575	superpathway of menaquinoL-8 biosynthesis II	rs12218078	10	122398936	-0.230734	0.0509749	6e-06	7738	A	C	0.104227	0.104227	0.00994103	77.676	Gut bacterial pathway abundance	PWY-6263
1189	GCST90027575	superpathway of menaquinoL-8 biosynthesis II	rs11849839	14	106291513	-0.237573	0.0508739	3.01e-06	7738	C	T	0.258696	0.258696	0.0216476	171.171	Gut bacterial pathway abundance	PWY-6263
1190	GCST90027575	superpathway of menaquinoL-8 biosynthesis II	rs78044740	17	30937416	0.312579	0.0672004	3.3e-06	7738	G	A	0.0565355	0.0565355	0.0104231	81.4823	Gut bacterial pathway abundance	PWY-6263
1191	GCST90027575	superpathway of menaquinoL-8 biosynthesis II	rs1006589	17	77263133	0.153638	0.0337613	5.35e-06	7738	C	T	0.407314	0.407314	0.0113968	89.1817	Gut bacterial pathway abundance	PWY-6263
1192	GCST90027576	superpathway of unsaturated fatty acids biosynthesis ( E. coli )	rs17033379	2	45511734	-0.120386	0.0256997	2.81e-06	7738	C	G	0.144102	0.144102	0.00357498	27.7553	Gut bacterial pathway abundance	PWY-6284
1193	GCST90027576	superpathway of unsaturated fatty acids biosynthesis ( E. coli )	rs2201179	2	140953391	0.0846634	0.0178957	2.23e-06	7738	C	G	0.533239	0.466761	0.00356811	27.7017	Gut bacterial pathway abundance	PWY-6284
1194	GCST90027576	superpathway of unsaturated fatty acids biosynthesis ( E. coli )	rs6730157	2	135907088	-0.0966221	0.0203381	2.03e-06	7738	G	A	0.268673	0.268673	0.00366875	28.486	Gut bacterial pathway abundance	PWY-6284
1195	GCST90027576	superpathway of unsaturated fatty acids biosynthesis ( E. coli )	rs3774046	3	170737003	0.108148	0.024014	6.68e-06	7738	G	A	0.169099	0.169099	0.00328668	25.5096	Gut bacterial pathway abundance	PWY-6284
1196	GCST90027576	superpathway of unsaturated fatty acids biosynthesis ( E. coli )	rs12511142	4	185179375	0.0797793	0.0179054	8.37e-06	7738	A	C	0.532631	0.467369	0.00316881	24.5919	Gut bacterial pathway abundance	PWY-6284
1197	GCST90027576	superpathway of unsaturated fatty acids biosynthesis ( E. coli )	rs61406022	5	178197894	0.101809	0.0220395	3.85e-06	7738	A	G	0.23517	0.23517	0.00372863	28.9526	Gut bacterial pathway abundance	PWY-6284
1198	GCST90027576	superpathway of unsaturated fatty acids biosynthesis ( E. coli )	rs2961771	5	151880286	0.101917	0.0220452	3.78e-06	7738	T	C	0.214148	0.214148	0.00349605	27.1404	Gut bacterial pathway abundance	PWY-6284
1199	GCST90027576	superpathway of unsaturated fatty acids biosynthesis ( E. coli )	rs2903400	7	70270672	-0.106115	0.0230007	3.96e-06	7738	T	G	0.210115	0.210115	0.0037377	29.0233	Gut bacterial pathway abundance	PWY-6284
1200	GCST90027576	superpathway of unsaturated fatty acids biosynthesis ( E. coli )	rs117882621	9	136410371	-0.178562	0.0392434	5.36e-06	7738	G	C	0.0745627	0.0745627	0.00440024	34.1907	Gut bacterial pathway abundance	PWY-6284
1201	GCST90027576	superpathway of unsaturated fatty acids biosynthesis ( E. coli )	rs10146289	14	32941522	0.082696	0.0186892	9.65e-06	7738	A	G	0.413617	0.413617	0.00331725	25.7477	Gut bacterial pathway abundance	PWY-6284
1202	GCST90027576	superpathway of unsaturated fatty acids biosynthesis ( E. coli )	rs34824853	17	18219742	-0.188816	0.0426358	9.49e-06	7738	A	G	0.0632517	0.0632517	0.00422477	32.8215	Gut bacterial pathway abundance	PWY-6284
1203	GCST90027576	superpathway of unsaturated fatty acids biosynthesis ( E. coli )	rs142578694	19	12867770	-0.116457	0.0249979	3.18e-06	7738	T	C	0.170457	0.170457	0.00383544	29.7852	Gut bacterial pathway abundance	PWY-6284
1204	GCST90027577	superpathway of fatty acids biosynthesis ( E. coli )	rs4648487	1	3285304	-0.145884	0.0316974	4.18e-06	7738	C	T	0.387593	0.387593	0.0101033	78.9565	Gut bacterial pathway abundance	PWY-6285
1205	GCST90027577	superpathway of fatty acids biosynthesis ( E. coli )	rs996426	2	190441491	0.167575	0.0349441	1.62e-06	7738	C	A	0.278287	0.278287	0.0112799	88.257	Gut bacterial pathway abundance	PWY-6285
1206	GCST90027577	superpathway of fatty acids biosynthesis ( E. coli )	rs11686319	2	177621519	0.187164	0.0402541	3.33e-06	7738	A	G	0.194749	0.194749	0.0109871	85.9401	Gut bacterial pathway abundance	PWY-6285
1207	GCST90027577	superpathway of fatty acids biosynthesis ( E. coli )	rs9994112	4	85285196	0.180107	0.0403597	8.1e-06	7738	A	G	0.197016	0.197016	0.0102636	80.2226	Gut bacterial pathway abundance	PWY-6285
1208	GCST90027577	superpathway of fatty acids biosynthesis ( E. coli )	rs142500830	9	93128856	-0.322874	0.0706945	4.94e-06	7738	A	G	0.0514504	0.0514504	0.0101752	79.5249	Gut bacterial pathway abundance	PWY-6285
1209	GCST90027577	superpathway of fatty acids biosynthesis ( E. coli )	rs1419253	9	19892748	0.152911	0.0336211	5.41e-06	7738	G	A	0.371009	0.371009	0.0109128	85.3529	Gut bacterial pathway abundance	PWY-6285
1210	GCST90027577	superpathway of fatty acids biosynthesis ( E. coli )	rs1784430	11	102474813	-0.149956	0.0327002	4.52e-06	7738	T	C	0.606237	0.393763	0.0107358	83.9536	Gut bacterial pathway abundance	PWY-6285
1211	GCST90027577	superpathway of fatty acids biosynthesis ( E. coli )	rs2507904	11	115001610	-0.13966	0.0312578	7.9e-06	7738	C	T	0.530025	0.469975	0.00971729	75.9106	Gut bacterial pathway abundance	PWY-6285
1212	GCST90027577	superpathway of fatty acids biosynthesis ( E. coli )	rs7322087	13	22789521	-0.254636	0.056934	7.73e-06	7738	T	G	0.0967722	0.0967722	0.0113349	88.6921	Gut bacterial pathway abundance	PWY-6285
1213	GCST90027577	superpathway of fatty acids biosynthesis ( E. coli )	rs77859481	13	101888058	0.249398	0.0546238	4.98e-06	7738	T	C	0.0999669	0.0999669	0.0111926	87.566	Gut bacterial pathway abundance	PWY-6285
1214	GCST90027577	superpathway of fatty acids biosynthesis ( E. coli )	rs3861491	14	50440474	-0.171693	0.0348592	8.42e-07	7738	G	A	0.66192	0.33808	0.0131935	103.43	Gut bacterial pathway abundance	PWY-6285
1215	GCST90027577	superpathway of fatty acids biosynthesis ( E. coli )	rs148303468	17	5001547	0.177441	0.0387795	4.75e-06	7738	T	C	0.200859	0.200859	0.0101077	78.9916	Gut bacterial pathway abundance	PWY-6285
1216	GCST90027578	galactose degradation I ( Leloir pathway )	rs115981692	1	216168988	0.168762	0.0360659	2.88e-06	7738	A	G	0.052016	0.052016	0.00280878	21.7899	Gut bacterial pathway abundance	PWY-6317
1217	GCST90027578	galactose degradation I ( Leloir pathway )	rs12035670	1	52532634	0.081705	0.0176762	3.79e-06	7738	T	C	0.332632	0.332632	0.00296385	22.9965	Gut bacterial pathway abundance	PWY-6317
1218	GCST90027578	galactose degradation I ( Leloir pathway )	rs12623606	2	6760635	-0.0734709	0.0162693	6.3e-06	7738	G	A	0.53817	0.46183	0.00268326	20.8135	Gut bacterial pathway abundance	PWY-6317
1219	GCST90027578	galactose degradation I ( Leloir pathway )	rs13016472	2	127501263	0.0804267	0.0172383	3.08e-06	7738	T	C	0.365216	0.365216	0.00299921	23.2717	Gut bacterial pathway abundance	PWY-6317
1220	GCST90027578	galactose degradation I ( Leloir pathway )	rs2168031	4	177259491	0.127102	0.0252894	5.01e-07	7738	A	G	0.133681	0.133681	0.00374181	29.0554	Gut bacterial pathway abundance	PWY-6317
1221	GCST90027578	galactose degradation I ( Leloir pathway )	rs10026887	4	63097935	-0.0774366	0.0175062	9.72e-06	7738	T	C	0.309497	0.309497	0.00256298	19.8781	Gut bacterial pathway abundance	PWY-6317
1222	GCST90027578	galactose degradation I ( Leloir pathway )	rs34566098	10	126860657	0.176661	0.0381057	3.55e-06	7738	G	A	0.0538268	0.0538268	0.00317893	24.6706	Gut bacterial pathway abundance	PWY-6317
1223	GCST90027578	galactose degradation I ( Leloir pathway )	rs7998195	13	55099016	0.0992887	0.0221857	7.63e-06	7738	C	T	0.157971	0.157971	0.00262261	20.3419	Gut bacterial pathway abundance	PWY-6317
1224	GCST90027578	galactose degradation I ( Leloir pathway )	rs35778179	14	92835973	-0.139098	0.0312106	8.32e-06	7738	T	C	0.0884996	0.0884996	0.00312155	24.2239	Gut bacterial pathway abundance	PWY-6317
1225	GCST90027578	galactose degradation I ( Leloir pathway )	rs79017683	16	77972474	-0.174312	0.0382226	5.11e-06	7738	T	C	0.0665022	0.0665022	0.00377254	29.2949	Gut bacterial pathway abundance	PWY-6317
1226	GCST90027578	galactose degradation I ( Leloir pathway )	rs73334581	17	59558679	0.0925024	0.0207821	8.54e-06	7738	T	C	0.184125	0.184125	0.00257082	19.9392	Gut bacterial pathway abundance	PWY-6317
1227	GCST90027578	galactose degradation I ( Leloir pathway )	rs12976953	19	52779460	0.134427	0.0281616	1.81e-06	7738	T	C	0.0983496	0.0983496	0.0032049	24.8728	Gut bacterial pathway abundance	PWY-6317
1228	GCST90027579	purine nucleotides degradation II (aerobic)	rs7527876	1	242928602	-0.100104	0.0214414	3.03e-06	7738	C	T	0.177998	0.177998	0.00293238	22.7516	Gut bacterial pathway abundance	PWY-6353
1229	GCST90027579	purine nucleotides degradation II (aerobic)	rs10801008	1	190995271	-0.0989151	0.0204746	1.36e-06	7738	T	C	0.204592	0.204592	0.00318445	24.7136	Gut bacterial pathway abundance	PWY-6353
1230	GCST90027579	purine nucleotides degradation II (aerobic)	rs62167974	2	142162513	-0.0760486	0.0169943	7.64e-06	7738	A	T	0.416264	0.416264	0.00281059	21.804	Gut bacterial pathway abundance	PWY-6353
1231	GCST90027579	purine nucleotides degradation II (aerobic)	rs396769	5	165313869	0.0928377	0.0202644	4.62e-06	7738	C	T	0.22785	0.22785	0.0030327	23.5323	Gut bacterial pathway abundance	PWY-6353
1232	GCST90027579	purine nucleotides degradation II (aerobic)	rs2895633	5	144586523	-0.0828222	0.0167918	8.13e-07	7738	A	C	0.416051	0.416051	0.00333307	25.8709	Gut bacterial pathway abundance	PWY-6353
1233	GCST90027579	purine nucleotides degradation II (aerobic)	rs4870408	6	156290325	0.137155	0.0301954	5.57e-06	7738	C	T	0.0829161	0.0829161	0.00286089	22.1953	Gut bacterial pathway abundance	PWY-6353
1234	GCST90027579	purine nucleotides degradation II (aerobic)	rs13205108	6	36900403	0.140698	0.0315456	8.19e-06	7738	T	C	0.0754677	0.0754677	0.00276242	21.4292	Gut bacterial pathway abundance	PWY-6353
1235	GCST90027579	purine nucleotides degradation II (aerobic)	rs2768981	6	6929057	0.0847845	0.0189508	7.68e-06	7738	G	C	0.285092	0.285092	0.00293021	22.7347	Gut bacterial pathway abundance	PWY-6353
1236	GCST90027579	purine nucleotides degradation II (aerobic)	rs12201310	6	10213643	-0.120363	0.0246445	1.04e-06	7738	A	C	0.129567	0.129567	0.00326773	25.362	Gut bacterial pathway abundance	PWY-6353
1237	GCST90027579	purine nucleotides degradation II (aerobic)	rs2137304	8	23415240	-0.156047	0.028477	4.26e-08	7738	A	G	0.0902271	0.0902271	0.00399771	31.0504	Gut bacterial pathway abundance	PWY-6353
1238	GCST90027579	purine nucleotides degradation II (aerobic)	rs12336386	9	118124074	-0.110372	0.0230925	1.76e-06	7738	A	G	0.148984	0.148984	0.00308905	23.971	Gut bacterial pathway abundance	PWY-6353
1239	GCST90027579	purine nucleotides degradation II (aerobic)	rs61828192	10	8881717	0.109316	0.0242723	6.68e-06	7738	G	C	0.141527	0.141527	0.00290378	22.529	Gut bacterial pathway abundance	PWY-6353
1240	GCST90027579	purine nucleotides degradation II (aerobic)	rs4551833	12	43104353	-0.169028	0.0363326	3.28e-06	7738	G	T	0.054037	0.054037	0.00292087	22.6621	Gut bacterial pathway abundance	PWY-6353
1241	GCST90027579	purine nucleotides degradation II (aerobic)	rs12877628	13	110340491	-0.147379	0.0328665	7.32e-06	7738	A	G	0.117642	0.117642	0.00450929	35.0419	Gut bacterial pathway abundance	PWY-6353
1242	GCST90027579	purine nucleotides degradation II (aerobic)	rs132685	22	36576231	0.0872357	0.0188637	3.75e-06	7738	C	G	0.291621	0.291621	0.00314415	24.3998	Gut bacterial pathway abundance	PWY-6353
1243	GCST90027580	peptidoglycan biosynthesis IV ( Enterococcus faecium )	rs1521646	2	213044255	-0.17565	0.0389423	6.47e-06	7738	C	G	0.485067	0.485067	0.0154127	121.099	Gut bacterial pathway abundance	PWY-6471
1244	GCST90027580	peptidoglycan biosynthesis IV ( Enterococcus faecium )	rs3861977	6	157803648	0.27831	0.0616502	6.35e-06	7738	T	A	0.123317	0.123317	0.0167476	131.766	Gut bacterial pathway abundance	PWY-6471
1245	GCST90027580	peptidoglycan biosynthesis IV ( Enterococcus faecium )	rs28433201	7	21171589	0.30954	0.0625379	7.43e-07	7738	C	A	0.103038	0.103038	0.0177107	139.48	Gut bacterial pathway abundance	PWY-6471
1246	GCST90027580	peptidoglycan biosynthesis IV ( Enterococcus faecium )	rs610790	11	86208644	-0.194498	0.0416848	3.07e-06	7738	T	C	0.306114	0.306114	0.0160706	126.353	Gut bacterial pathway abundance	PWY-6471
1247	GCST90027581	4 deoxy L-threo hex 4 enopyranuronate degradation	rs6705904	2	65770031	0.0795887	0.0165053	1.42e-06	7738	G	T	0.607331	0.392669	0.00302124	23.4431	Gut bacterial pathway abundance	PWY-6507
1248	GCST90027581	4 deoxy L-threo hex 4 enopyranuronate degradation	rs61798216	4	36459051	-0.122536	0.0264795	3.7e-06	7738	G	A	0.113463	0.113463	0.00302071	23.439	Gut bacterial pathway abundance	PWY-6507
1249	GCST90027581	4 deoxy L-threo hex 4 enopyranuronate degradation	rs73035953	5	9599686	-0.0971018	0.02114	4.36e-06	7738	A	G	0.182607	0.182607	0.0028147	21.836	Gut bacterial pathway abundance	PWY-6507
1250	GCST90027581	4 deoxy L-threo hex 4 enopyranuronate degradation	rs453891	5	18212493	0.073694	0.0161018	4.72e-06	7738	G	T	0.5063	0.4937	0.00271497	21.0602	Gut bacterial pathway abundance	PWY-6507
1251	GCST90027581	4 deoxy L-threo hex 4 enopyranuronate degradation	rs2634527	8	59499389	-0.0791804	0.0168003	2.44e-06	7738	C	T	0.498507	0.498507	0.00313474	24.3266	Gut bacterial pathway abundance	PWY-6507
1252	GCST90027581	4 deoxy L-threo hex 4 enopyranuronate degradation	rs74949229	10	9526946	-0.136508	0.0284225	1.56e-06	7738	A	G	0.0937926	0.0937926	0.00316769	24.5831	Gut bacterial pathway abundance	PWY-6507
1253	GCST90027581	4 deoxy L-threo hex 4 enopyranuronate degradation	rs12415307	10	103076252	-0.0897529	0.0183935	1.06e-06	7738	G	A	0.28948	0.28948	0.00331377	25.7205	Gut bacterial pathway abundance	PWY-6507
1254	GCST90027581	4 deoxy L-threo hex 4 enopyranuronate degradation	rs3785822	17	59556923	0.0988308	0.0211211	2.88e-06	7738	A	G	0.178252	0.178252	0.00286146	22.1998	Gut bacterial pathway abundance	PWY-6507
1255	GCST90027581	4 deoxy L-threo hex 4 enopyranuronate degradation	rs5756419	22	37346295	0.0798299	0.0178543	7.78e-06	7738	A	T	0.29333	0.29333	0.00264201	20.4927	Gut bacterial pathway abundance	PWY-6507
1256	GCST90027582	8 amino 7 oxononanoate biosynthesis I	rs9428065	1	88831574	0.0918662	0.0207423	9.47e-06	7738	T	C	0.794241	0.205759	0.00275837	21.3978	Gut bacterial pathway abundance	PWY-6519
1257	GCST90027582	8 amino 7 oxononanoate biosynthesis I	rs16824588	1	1900232	-0.0758233	0.0167556	6.03e-06	7738	C	T	0.41912	0.41912	0.00279937	21.7167	Gut bacterial pathway abundance	PWY-6519
1258	GCST90027582	8 amino 7 oxononanoate biosynthesis I	rs60960031	2	21530659	-0.0818261	0.0169698	1.42e-06	7738	A	G	0.400586	0.400586	0.00321541	24.9547	Gut bacterial pathway abundance	PWY-6519
1259	GCST90027582	8 amino 7 oxononanoate biosynthesis I	rs72775871	2	12075936	-0.143865	0.0322042	7.92e-06	7738	A	G	0.0768355	0.0768355	0.00293617	22.7811	Gut bacterial pathway abundance	PWY-6519
1260	GCST90027582	8 amino 7 oxononanoate biosynthesis I	rs3936142	2	134471302	0.0830346	0.0184747	6.97e-06	7738	A	G	0.702293	0.297707	0.00288307	22.3679	Gut bacterial pathway abundance	PWY-6519
1261	GCST90027582	8 amino 7 oxononanoate biosynthesis I	rs936232	4	25813070	-0.0793088	0.0173543	4.88e-06	7738	A	G	0.354711	0.354711	0.0028794	22.3393	Gut bacterial pathway abundance	PWY-6519
1262	GCST90027582	8 amino 7 oxononanoate biosynthesis I	rs17110951	5	149528418	-0.169484	0.0369058	4.38e-06	7738	C	G	0.0679397	0.0679397	0.00363794	28.2458	Gut bacterial pathway abundance	PWY-6519
1263	GCST90027582	8 amino 7 oxononanoate biosynthesis I	rs10065090	5	18433482	0.136917	0.0304984	7.15e-06	7738	G	A	0.0803112	0.0803112	0.00276925	21.4824	Gut bacterial pathway abundance	PWY-6519
1264	GCST90027582	8 amino 7 oxononanoate biosynthesis I	rs17164872	7	130009353	-0.0847983	0.0178449	2.01e-06	7738	T	G	0.346663	0.346663	0.00325723	25.2803	Gut bacterial pathway abundance	PWY-6519
1265	GCST90027582	8 amino 7 oxononanoate biosynthesis I	rs17176180	14	70717426	-0.107894	0.0243533	9.41e-06	7738	A	G	0.164509	0.164509	0.00320004	24.835	Gut bacterial pathway abundance	PWY-6519
1266	GCST90027582	8 amino 7 oxononanoate biosynthesis I	rs10408553	19	53441061	0.0997311	0.0213437	2.97e-06	7738	A	G	0.205165	0.205165	0.00324393	25.1767	Gut bacterial pathway abundance	PWY-6519
1267	GCST90027582	8 amino 7 oxononanoate biosynthesis I	rs2838700	21	46235913	0.128519	0.0283814	5.95e-06	7738	T	C	0.103103	0.103103	0.00305477	23.7041	Gut bacterial pathway abundance	PWY-6519
1268	GCST90027583	pyrimidine deoxyribonucleotides de novo biosynthesis III	rs9681001	3	129719723	-0.100325	0.0222674	6.62e-06	7738	T	C	0.1627	0.1627	0.00274231	21.2729	Gut bacterial pathway abundance	PWY-6545
1269	GCST90027583	pyrimidine deoxyribonucleotides de novo biosynthesis III	rs62335957	5	1651198	-0.152282	0.0310489	9.36e-07	7738	G	T	0.0738816	0.0738816	0.00317344	24.6279	Gut bacterial pathway abundance	PWY-6545
1270	GCST90027583	pyrimidine deoxyribonucleotides de novo biosynthesis III	rs113333050	7	136417370	-0.146766	0.0322778	5.44e-06	7738	T	C	0.0707679	0.0707679	0.00283297	21.9781	Gut bacterial pathway abundance	PWY-6545
1271	GCST90027583	pyrimidine deoxyribonucleotides de novo biosynthesis III	rs2381195	9	5145887	0.0731366	0.0162834	7.07e-06	7738	C	T	0.475705	0.475705	0.00266817	20.6962	Gut bacterial pathway abundance	PWY-6545
1272	GCST90027583	pyrimidine deoxyribonucleotides de novo biosynthesis III	rs9630400	14	71129209	-0.0786746	0.0173119	5.51e-06	7738	G	C	0.326503	0.326503	0.00272221	21.1165	Gut bacterial pathway abundance	PWY-6545
1273	GCST90027583	pyrimidine deoxyribonucleotides de novo biosynthesis III	rs1719290	15	65132236	-0.0762109	0.0165576	4.17e-06	7738	T	C	0.389749	0.389749	0.00276285	21.4326	Gut bacterial pathway abundance	PWY-6545
1274	GCST90027583	pyrimidine deoxyribonucleotides de novo biosynthesis III	rs2620049	17	71839114	-0.131349	0.0295233	8.63e-06	7738	A	G	0.0844744	0.0844744	0.00266857	20.6993	Gut bacterial pathway abundance	PWY-6545
1275	GCST90027583	pyrimidine deoxyribonucleotides de novo biosynthesis III	rs144373948	22	43888228	-0.0797501	0.0165006	1.34e-06	7738	G	A	0.586092	0.413908	0.00308576	23.9453	Gut bacterial pathway abundance	PWY-6545
1276	GCST90027584	pyruvate fermentation to acetone	rs72697193	4	161432924	0.163585	0.0341381	1.65e-06	7738	T	C	0.115289	0.115289	0.00545891	42.462	Gut bacterial pathway abundance	PWY-6588
1277	GCST90027584	pyruvate fermentation to acetone	rs72958820	6	75293345	0.223922	0.0481355	3.29e-06	7738	T	C	0.0539994	0.0539994	0.00512276	39.8337	Gut bacterial pathway abundance	PWY-6588
1278	GCST90027584	pyruvate fermentation to acetone	rs17860736	6	170615908	0.227408	0.0514809	9.99e-06	7738	A	G	0.0534558	0.0534558	0.00523332	40.6979	Gut bacterial pathway abundance	PWY-6588
1279	GCST90027584	pyruvate fermentation to acetone	rs12208192	6	14871551	0.115602	0.0248543	3.3e-06	7738	C	G	0.253754	0.253754	0.00506122	39.3528	Gut bacterial pathway abundance	PWY-6588
1280	GCST90027584	pyruvate fermentation to acetone	rs56059900	8	50785702	0.192896	0.0432582	8.23e-06	7738	A	G	0.0664638	0.0664638	0.00461735	35.8855	Gut bacterial pathway abundance	PWY-6588
1281	GCST90027584	pyruvate fermentation to acetone	rs12681707	8	75051236	0.137286	0.0302121	5.52e-06	7738	T	C	0.143991	0.143991	0.00464618	36.1106	Gut bacterial pathway abundance	PWY-6588
1282	GCST90027584	pyruvate fermentation to acetone	rs11136990	8	6098333	-0.130281	0.0284056	4.51e-06	7738	G	A	0.176978	0.176978	0.00494451	38.4408	Gut bacterial pathway abundance	PWY-6588
1283	GCST90027584	pyruvate fermentation to acetone	rs7859760	9	118125741	0.0942974	0.0212328	8.95e-06	7738	G	T	0.517574	0.482426	0.00444051	34.505	Gut bacterial pathway abundance	PWY-6588
1284	GCST90027584	pyruvate fermentation to acetone	rs181499	10	119183424	0.103319	0.0229898	6.99e-06	7738	T	G	0.391915	0.391915	0.00508799	39.562	Gut bacterial pathway abundance	PWY-6588
1285	GCST90027584	pyruvate fermentation to acetone	rs10161329	12	41696122	-0.141329	0.0316806	8.16e-06	7738	A	G	0.130885	0.130885	0.00454422	35.3146	Gut bacterial pathway abundance	PWY-6588
1286	GCST90027584	pyruvate fermentation to acetone	rs61992534	14	102721439	-0.144107	0.03166	5.32e-06	7738	A	G	0.150825	0.150825	0.0053195	41.3717	Gut bacterial pathway abundance	PWY-6588
1287	GCST90027584	pyruvate fermentation to acetone	rs12591343	15	29887121	-0.11752	0.0265516	9.6e-06	7738	G	C	0.200701	0.200701	0.00443111	34.4316	Gut bacterial pathway abundance	PWY-6588
1288	GCST90027584	pyruvate fermentation to acetone	rs34466545	20	42079587	-0.103939	0.0231795	7.32e-06	7738	A	G	0.364594	0.364594	0.00500551	38.9174	Gut bacterial pathway abundance	PWY-6588
1289	GCST90027584	pyruvate fermentation to acetone	rs1810574	20	1872232	0.247719	0.0550425	6.78e-06	7738	T	C	0.943723	0.056277	0.00651815	50.7552	Gut bacterial pathway abundance	PWY-6588
1290	GCST90027585	superpathway of Clostridium acetobutylicum acidogenic fermentation	rs13388077	2	124367989	0.124899	0.025869	1.38e-06	7738	T	C	0.120233	0.120233	0.00330019	25.6148	Gut bacterial pathway abundance	PWY-6590
1291	GCST90027585	superpathway of Clostridium acetobutylicum acidogenic fermentation	rs17761209	8	2666481	-0.112449	0.0254194	9.7e-06	7738	G	C	0.123577	0.123577	0.002739	21.2471	Gut bacterial pathway abundance	PWY-6590
1292	GCST90027585	superpathway of Clostridium acetobutylicum acidogenic fermentation	rs739677	11	2473980	-0.0948002	0.0202008	2.69e-06	7738	A	G	0.784264	0.215736	0.00304112	23.5979	Gut bacterial pathway abundance	PWY-6590
1293	GCST90027585	superpathway of Clostridium acetobutylicum acidogenic fermentation	rs1873661	14	99480422	-0.0787015	0.0172679	5.17e-06	7738	T	G	0.483485	0.483485	0.00309358	24.0062	Gut bacterial pathway abundance	PWY-6590
1294	GCST90027585	superpathway of Clostridium acetobutylicum acidogenic fermentation	rs12149972	17	58813056	-0.138469	0.0306972	6.46e-06	7738	G	C	0.083861	0.083861	0.00294616	22.8588	Gut bacterial pathway abundance	PWY-6590
1295	GCST90027585	superpathway of Clostridium acetobutylicum acidogenic fermentation	rs5996309	22	43714716	-0.0814187	0.017727	4.37e-06	7738	G	A	0.558541	0.441459	0.00326907	25.3724	Gut bacterial pathway abundance	PWY-6590
1296	GCST90027586	guanosine nucleotides degradation III	rs13396356	2	44120182	0.150242	0.0339083	9.39e-06	7738	T	A	0.0637442	0.0637442	0.00269431	20.8995	Gut bacterial pathway abundance	PWY-6608
1297	GCST90027586	guanosine nucleotides degradation III	rs111907772	2	67968784	-0.141105	0.0314615	7.29e-06	7738	G	C	0.0799669	0.0799669	0.00292974	22.731	Gut bacterial pathway abundance	PWY-6608
1298	GCST90027586	guanosine nucleotides degradation III	rs271787	5	33410770	0.141461	0.0267929	1.29e-07	7738	C	T	0.100812	0.100812	0.00362799	28.1683	Gut bacterial pathway abundance	PWY-6608
1299	GCST90027586	guanosine nucleotides degradation III	rs78718945	9	15666414	-0.157783	0.0345974	5.1e-06	7738	A	G	0.063472	0.063472	0.00295974	22.9645	Gut bacterial pathway abundance	PWY-6608
1300	GCST90027586	guanosine nucleotides degradation III	rs17129454	10	113756550	-0.161589	0.0343715	2.59e-06	7738	C	G	0.0582692	0.0582692	0.00286563	22.2322	Gut bacterial pathway abundance	PWY-6608
1301	GCST90027586	guanosine nucleotides degradation III	rs75292198	10	6813426	0.134426	0.0291059	3.87e-06	7738	T	C	0.101679	0.101679	0.0033011	25.6219	Gut bacterial pathway abundance	PWY-6608
1302	GCST90027586	guanosine nucleotides degradation III	rs77117941	12	69500397	0.143427	0.0295413	1.2e-06	7738	G	T	0.0818668	0.0818668	0.00309247	23.9976	Gut bacterial pathway abundance	PWY-6608
1303	GCST90027586	guanosine nucleotides degradation III	rs8001568	13	22440529	0.12943	0.0288084	7.03e-06	7738	C	T	0.0931111	0.0931111	0.00282915	21.9484	Gut bacterial pathway abundance	PWY-6608
1304	GCST90027586	guanosine nucleotides degradation III	rs12921427	16	13877795	-0.124305	0.0272809	5.2e-06	7738	C	A	0.896573	0.103427	0.00286567	22.2326	Gut bacterial pathway abundance	PWY-6608
1305	GCST90027586	guanosine nucleotides degradation III	rs11079051	17	40846131	-0.0755773	0.0165077	4.69e-06	7738	C	A	0.590187	0.409813	0.00276305	21.4341	Gut bacterial pathway abundance	PWY-6608
1306	GCST90027587	adenine and adenosine salvage III	rs10496240	2	80607670	-0.0961367	0.0200962	1.72e-06	7738	G	A	0.205664	0.205664	0.00301975	23.4315	Gut bacterial pathway abundance	PWY-6609
1307	GCST90027587	adenine and adenosine salvage III	rs71437543	2	36332984	0.164921	0.0335498	8.85e-07	7738	C	T	0.0715998	0.0715998	0.003616	28.0749	Gut bacterial pathway abundance	PWY-6609
1308	GCST90027587	adenine and adenosine salvage III	rs13096036	3	113309928	-0.141659	0.0306065	3.69e-06	7738	G	A	0.075084	0.075084	0.0027872	21.622	Gut bacterial pathway abundance	PWY-6609
1309	GCST90027587	adenine and adenosine salvage III	rs497388	6	149678422	-0.128934	0.028573	6.41e-06	7738	C	T	0.910358	0.089642	0.00271324	21.0468	Gut bacterial pathway abundance	PWY-6609
1310	GCST90027587	adenine and adenosine salvage III	rs28380908	6	31313646	-0.116905	0.0230318	3.86e-07	7738	T	A	0.14264	0.14264	0.00334273	25.9461	Gut bacterial pathway abundance	PWY-6609
1311	GCST90027587	adenine and adenosine salvage III	rs10812126	9	2499251	-0.0764608	0.0162214	2.43e-06	7738	C	T	0.528559	0.471441	0.00291359	22.6054	Gut bacterial pathway abundance	PWY-6609
1312	GCST90027587	adenine and adenosine salvage III	rs67123329	10	31089392	0.0979587	0.0217071	6.4e-06	7738	A	G	0.171098	0.171098	0.00272185	21.1137	Gut bacterial pathway abundance	PWY-6609
1313	GCST90027587	adenine and adenosine salvage III	rs74134622	10	51780660	-0.165647	0.036634	6.14e-06	7738	C	G	0.0756204	0.0756204	0.00383607	29.7901	Gut bacterial pathway abundance	PWY-6609
1314	GCST90027587	adenine and adenosine salvage III	rs697368	10	125216011	-0.0870071	0.0188301	3.83e-06	7738	C	T	0.746264	0.253736	0.00286691	22.2422	Gut bacterial pathway abundance	PWY-6609
1315	GCST90027587	adenine and adenosine salvage III	rs2072580	12	108955158	0.0739853	0.0165599	7.9e-06	7738	A	T	0.417428	0.417428	0.00266227	20.6503	Gut bacterial pathway abundance	PWY-6609
1316	GCST90027587	adenine and adenosine salvage III	rs17601633	17	59554377	0.0772012	0.0166346	3.47e-06	7738	G	A	0.360364	0.360364	0.00274759	21.3139	Gut bacterial pathway abundance	PWY-6609
1317	GCST90027587	adenine and adenosine salvage III	rs78003847	17	1639074	-0.149041	0.0337337	9.95e-06	7738	A	G	0.0602869	0.0602869	0.00251686	19.5196	Gut bacterial pathway abundance	PWY-6609
1318	GCST90027587	adenine and adenosine salvage III	rs6108110	20	8112399	-0.0980389	0.0211132	3.43e-06	7738	T	C	0.188376	0.188376	0.00293905	22.8035	Gut bacterial pathway abundance	PWY-6609
1319	GCST90027587	adenine and adenosine salvage III	rs6022157	20	51532070	-0.0779399	0.016697	3.04e-06	7738	C	A	0.547714	0.452286	0.00300965	23.353	Gut bacterial pathway abundance	PWY-6609
1320	GCST90027588	superpathway of tetrahydrofolate biosynthesis	rs6673038	1	9037546	-0.108493	0.0222817	1.12e-06	7738	A	G	0.313532	0.313532	0.00506682	39.3965	Gut bacterial pathway abundance	PWY-6612
1321	GCST90027588	superpathway of tetrahydrofolate biosynthesis	rs35989200	1	161574305	-0.118268	0.0254197	3.28e-06	7738	G	A	0.222871	0.222871	0.00484519	37.6649	Gut bacterial pathway abundance	PWY-6612
1322	GCST90027588	superpathway of tetrahydrofolate biosynthesis	rs9843052	3	88683452	0.0928302	0.020494	5.91e-06	7738	T	C	0.387586	0.387586	0.00409093	31.7774	Gut bacterial pathway abundance	PWY-6612
1323	GCST90027588	superpathway of tetrahydrofolate biosynthesis	rs4833077	4	38646376	-0.11289	0.0219353	2.65e-07	7738	A	T	0.711889	0.288111	0.00522773	40.6542	Gut bacterial pathway abundance	PWY-6612
1324	GCST90027588	superpathway of tetrahydrofolate biosynthesis	rs2214921	7	20021866	0.0970074	0.0207363	2.9e-06	7738	C	T	0.451155	0.451155	0.00466031	36.221	Gut bacterial pathway abundance	PWY-6612
1325	GCST90027588	superpathway of tetrahydrofolate biosynthesis	rs17155574	7	81477236	0.142716	0.0295391	1.36e-06	7738	T	C	0.132159	0.132159	0.0046721	36.313	Gut bacterial pathway abundance	PWY-6612
1326	GCST90027588	superpathway of tetrahydrofolate biosynthesis	rs4732939	8	29260139	-0.115704	0.0254458	5.44e-06	7738	A	G	0.182099	0.182099	0.00398781	30.9733	Gut bacterial pathway abundance	PWY-6612
1327	GCST90027588	superpathway of tetrahydrofolate biosynthesis	rs706115	9	33253605	0.135348	0.0304351	8.7e-06	7738	G	C	0.123756	0.123756	0.00397306	30.8582	Gut bacterial pathway abundance	PWY-6612
1328	GCST90027588	superpathway of tetrahydrofolate biosynthesis	rs10815601	9	7351774	-0.110624	0.0235147	2.55e-06	7738	A	T	0.243727	0.243727	0.0045114	35.0583	Gut bacterial pathway abundance	PWY-6612
1329	GCST90027588	superpathway of tetrahydrofolate biosynthesis	rs1027949	12	110430968	0.143992	0.0284523	4.17e-07	7738	G	A	0.145409	0.145409	0.00515295	40.0697	Gut bacterial pathway abundance	PWY-6612
1330	GCST90027588	superpathway of tetrahydrofolate biosynthesis	rs17824268	14	64467727	-0.207447	0.03728	2.63e-08	7738	C	T	0.0775349	0.0775349	0.0061559	47.917	Gut bacterial pathway abundance	PWY-6612
1331	GCST90027588	superpathway of tetrahydrofolate biosynthesis	rs73391984	15	37885889	0.103646	0.0233167	8.78e-06	7738	A	T	0.250723	0.250723	0.00403619	31.3505	Gut bacterial pathway abundance	PWY-6612
1332	GCST90027588	superpathway of tetrahydrofolate biosynthesis	rs10402901	19	53440375	0.114495	0.0253288	6.17e-06	7738	C	T	0.195042	0.195042	0.00411627	31.9751	Gut bacterial pathway abundance	PWY-6612
1333	GCST90027588	superpathway of tetrahydrofolate biosynthesis	rs1573442	21	19678760	-0.102007	0.0218574	3.06e-06	7738	A	G	0.362316	0.362316	0.00480821	37.376	Gut bacterial pathway abundance	PWY-6612
1334	GCST90027589	superpathway of L-phenylalanine biosynthesis	rs10157025	1	48103092	-0.110868	0.0248192	7.93e-06	7738	C	T	0.302832	0.302832	0.00519017	40.3606	Gut bacterial pathway abundance	PWY-6628
1335	GCST90027589	superpathway of L-phenylalanine biosynthesis	rs12145292	1	9118596	-0.120792	0.0254599	2.09e-06	7738	A	C	0.266384	0.266384	0.00570274	44.3694	Gut bacterial pathway abundance	PWY-6628
1336	GCST90027589	superpathway of L-phenylalanine biosynthesis	rs6429177	1	240225420	-0.100882	0.022743	9.18e-06	7738	A	C	0.481367	0.481367	0.00508152	39.5114	Gut bacterial pathway abundance	PWY-6628
1337	GCST90027589	superpathway of L-phenylalanine biosynthesis	rs12472996	2	36527733	0.104117	0.022917	5.54e-06	7738	C	T	0.478197	0.478197	0.00540987	42.0784	Gut bacterial pathway abundance	PWY-6628
1338	GCST90027589	superpathway of L-phenylalanine biosynthesis	rs11127546	3	76547588	-0.124979	0.0237293	1.39e-07	7738	T	C	0.365695	0.365695	0.00724638	56.4672	Gut bacterial pathway abundance	PWY-6628
1339	GCST90027589	superpathway of L-phenylalanine biosynthesis	rs904477	4	129522518	0.11731	0.0239144	9.32e-07	7738	A	G	0.349661	0.349661	0.00625874	48.7226	Gut bacterial pathway abundance	PWY-6628
1340	GCST90027589	superpathway of L-phenylalanine biosynthesis	rs13125215	4	146961679	0.118644	0.0230358	2.6e-07	7738	C	T	0.621948	0.378052	0.00661953	51.5499	Gut bacterial pathway abundance	PWY-6628
1341	GCST90027589	superpathway of L-phenylalanine biosynthesis	rs4256433	6	33956472	0.137098	0.0283429	1.32e-06	7738	C	T	0.698956	0.301044	0.00790992	61.679	Gut bacterial pathway abundance	PWY-6628
1342	GCST90027589	superpathway of L-phenylalanine biosynthesis	rs1975618	8	6355534	-0.114452	0.024993	4.66e-06	7738	T	A	0.277249	0.277249	0.00524971	40.8261	Gut bacterial pathway abundance	PWY-6628
1343	GCST90027589	superpathway of L-phenylalanine biosynthesis	rs57864512	8	76286553	-0.183386	0.0414208	9.54e-06	7738	C	T	0.0888622	0.0888622	0.00544582	42.3596	Gut bacterial pathway abundance	PWY-6628
1344	GCST90027589	superpathway of L-phenylalanine biosynthesis	rs7468500	9	36009033	-0.120484	0.0259728	3.5e-06	7738	G	A	0.245053	0.245053	0.00537113	41.7754	Gut bacterial pathway abundance	PWY-6628
1345	GCST90027589	superpathway of L-phenylalanine biosynthesis	rs17777155	9	18201242	-0.17509	0.036786	1.94e-06	7738	G	A	0.115057	0.115057	0.00624282	48.5979	Gut bacterial pathway abundance	PWY-6628
1346	GCST90027589	superpathway of L-phenylalanine biosynthesis	rs6539151	12	104806232	-0.225839	0.0502025	6.84e-06	7738	C	T	0.0545336	0.0545336	0.00525942	40.902	Gut bacterial pathway abundance	PWY-6628
1347	GCST90027589	superpathway of L-phenylalanine biosynthesis	rs12974688	19	56264150	-0.126722	0.0281725	6.86e-06	7738	C	T	0.779169	0.220831	0.00552619	42.9882	Gut bacterial pathway abundance	PWY-6628
1348	GCST90027589	superpathway of L-phenylalanine biosynthesis	rs1757700	20	62140179	-0.179474	0.0395622	5.72e-06	7738	T	C	0.878115	0.121885	0.00689501	53.7101	Gut bacterial pathway abundance	PWY-6628
1349	GCST90027590	superpathway of L-tryptophan biosynthesis	rs140774942	2	141792062	0.160978	0.0348471	3.85e-06	7738	G	C	0.373978	0.373978	0.0121339	95.0204	Gut bacterial pathway abundance	PWY-6629
1350	GCST90027590	superpathway of L-tryptophan biosynthesis	rs9678313	2	7632963	-0.154784	0.0347838	8.59e-06	7738	A	T	0.383104	0.383104	0.0113243	88.6081	Gut bacterial pathway abundance	PWY-6629
1351	GCST90027590	superpathway of L-tryptophan biosynthesis	rs2566156	4	39010971	-0.211024	0.0431455	1e-06	7738	T	A	0.758147	0.241853	0.0163305	128.43	Gut bacterial pathway abundance	PWY-6629
1352	GCST90027590	superpathway of L-tryptophan biosynthesis	rs7709170	5	172407722	-0.295711	0.0624037	2.15e-06	7738	A	G	0.0844097	0.0844097	0.0135163	105.995	Gut bacterial pathway abundance	PWY-6629
1353	GCST90027590	superpathway of L-tryptophan biosynthesis	rs7736485	5	41297932	-0.172725	0.037459	4.01e-06	7738	C	G	0.295741	0.295741	0.0124275	97.3491	Gut bacterial pathway abundance	PWY-6629
1354	GCST90027590	superpathway of L-tryptophan biosynthesis	rs947089	10	31054068	-0.155912	0.0344969	6.2e-06	7738	T	A	0.509398	0.490602	0.01215	95.1483	Gut bacterial pathway abundance	PWY-6629
1355	GCST90027590	superpathway of L-tryptophan biosynthesis	rs79050429	11	32397879	0.330161	0.0735189	7.09e-06	7738	A	G	0.0670987	0.0670987	0.0136468	107.032	Gut bacterial pathway abundance	PWY-6629
1356	GCST90027590	superpathway of L-tryptophan biosynthesis	rs7111149	11	130458329	-0.159116	0.0338914	2.67e-06	7738	G	A	0.551132	0.448868	0.0125266	98.1348	Gut bacterial pathway abundance	PWY-6629
1357	GCST90027590	superpathway of L-tryptophan biosynthesis	rs12370008	12	88185792	-0.202656	0.0393497	2.6e-07	7738	T	C	0.26683	0.26683	0.016069	126.34	Gut bacterial pathway abundance	PWY-6629
1358	GCST90027591	superpathway of L-tyrosine biosynthesis	rs143123895	1	33896075	-0.266546	0.0584856	5.18e-06	7738	C	G	0.0527531	0.0527531	0.00710044	55.3218	Gut bacterial pathway abundance	PWY-6630
1359	GCST90027591	superpathway of L-tyrosine biosynthesis	rs12472996	2	36527733	0.129542	0.0252135	2.78e-07	7738	C	T	0.477207	0.477207	0.00837313	65.3215	Gut bacterial pathway abundance	PWY-6630
1360	GCST90027591	superpathway of L-tyrosine biosynthesis	rs11127546	3	76547588	-0.122309	0.0261994	3.04e-06	7738	T	C	0.361736	0.361736	0.00690779	53.8103	Gut bacterial pathway abundance	PWY-6630
1361	GCST90027591	superpathway of L-tyrosine biosynthesis	rs4376168	4	146964088	0.136769	0.030574	7.7e-06	7738	T	G	0.791977	0.208023	0.00616353	47.9767	Gut bacterial pathway abundance	PWY-6630
1362	GCST90027591	superpathway of L-tyrosine biosynthesis	rs904477	4	129522518	0.130923	0.0264873	7.7e-07	7738	A	G	0.350847	0.350847	0.00780777	60.8762	Gut bacterial pathway abundance	PWY-6630
1363	GCST90027591	superpathway of L-tyrosine biosynthesis	rs867279	5	147966019	-0.172952	0.0383065	6.33e-06	7738	G	A	0.129206	0.129206	0.006731	52.4238	Gut bacterial pathway abundance	PWY-6630
1364	GCST90027591	superpathway of L-tyrosine biosynthesis	rs6975001	7	17617132	0.131293	0.0277397	2.21e-06	7738	G	C	0.715942	0.284058	0.00701129	54.6223	Gut bacterial pathway abundance	PWY-6630
1365	GCST90027591	superpathway of L-tyrosine biosynthesis	rs1353171	8	119872998	0.126243	0.027356	3.93e-06	7738	C	G	0.685913	0.314087	0.00686695	53.49	Gut bacterial pathway abundance	PWY-6630
1366	GCST90027591	superpathway of L-tyrosine biosynthesis	rs80113686	9	18127674	-0.212981	0.0412569	2.44e-07	7738	C	G	0.112653	0.112653	0.00906876	70.798	Gut bacterial pathway abundance	PWY-6630
1367	GCST90027591	superpathway of L-tyrosine biosynthesis	rs10885766	10	117435424	-0.174391	0.0391878	8.58e-06	7738	A	G	0.126579	0.126579	0.00672455	52.3733	Gut bacterial pathway abundance	PWY-6630
1368	GCST90027591	superpathway of L-tyrosine biosynthesis	rs4631866	11	41057577	0.112825	0.024948	6.11e-06	7738	A	G	0.511771	0.488229	0.00636121	49.5254	Gut bacterial pathway abundance	PWY-6630
1369	GCST90027591	superpathway of L-tyrosine biosynthesis	rs79754311	12	20129090	-0.274184	0.053266	2.64e-07	7738	C	A	0.0591669	0.0591669	0.00836962	65.2938	Gut bacterial pathway abundance	PWY-6630
1370	GCST90027591	superpathway of L-tyrosine biosynthesis	rs61909500	12	5481950	0.130785	0.0279042	2.77e-06	7738	T	C	0.290429	0.290429	0.00704988	54.9251	Gut bacterial pathway abundance	PWY-6630
1371	GCST90027591	superpathway of L-tyrosine biosynthesis	rs8014026	14	26650090	0.126787	0.0286664	9.74e-06	7738	A	T	0.259994	0.259994	0.00618555	48.1492	Gut bacterial pathway abundance	PWY-6630
1372	GCST90027591	superpathway of L-tyrosine biosynthesis	rs8055404	16	7745047	0.114493	0.0255687	7.54e-06	7738	G	A	0.363206	0.363206	0.00606373	47.1952	Gut bacterial pathway abundance	PWY-6630
1373	GCST90027591	superpathway of L-tyrosine biosynthesis	rs2096489	21	33382820	-0.140104	0.0306707	4.92e-06	7738	T	C	0.212284	0.212284	0.00656475	51.1205	Gut bacterial pathway abundance	PWY-6630
1374	GCST90027593	cinnamate and 3 hydroxycinnamate degradation to 2 oxopent 4 enoate	rs3792267	2	241531174	-0.18953	0.0398733	2e-06	7738	A	G	0.260377	0.260377	0.0138356	108.534	Gut bacterial pathway abundance	PWY-6690
1375	GCST90027593	cinnamate and 3 hydroxycinnamate degradation to 2 oxopent 4 enoate	rs17035816	4	158088464	0.338356	0.0765185	9.78e-06	7738	G	A	0.0550314	0.0550314	0.0119071	93.2233	Gut bacterial pathway abundance	PWY-6690
1376	GCST90027593	cinnamate and 3 hydroxycinnamate degradation to 2 oxopent 4 enoate	rs2968511	7	71810805	0.168322	0.0379565	9.22e-06	7738	G	C	0.328169	0.328169	0.0124931	97.8691	Gut bacterial pathway abundance	PWY-6690
1377	GCST90027593	cinnamate and 3 hydroxycinnamate degradation to 2 oxopent 4 enoate	rs12670364	7	8328880	-0.291836	0.0652628	7.76e-06	7738	T	C	0.0808324	0.0808324	0.0126558	99.1598	Gut bacterial pathway abundance	PWY-6690
1378	GCST90027593	cinnamate and 3 hydroxycinnamate degradation to 2 oxopent 4 enoate	rs10219622	12	128246843	0.161208	0.0362902	8.9e-06	7738	A	G	0.576107	0.423893	0.0126929	99.455	Gut bacterial pathway abundance	PWY-6690
1379	GCST90027593	cinnamate and 3 hydroxycinnamate degradation to 2 oxopent 4 enoate	rs4768167	12	40061354	-0.216629	0.0466189	3.37e-06	7738	T	G	0.830486	0.169514	0.013213	103.584	Gut bacterial pathway abundance	PWY-6690
1380	GCST90027593	cinnamate and 3 hydroxycinnamate degradation to 2 oxopent 4 enoate	rs2300878	14	69403714	-0.155994	0.0346216	6.62e-06	7738	G	A	0.464045	0.464045	0.0121041	94.785	Gut bacterial pathway abundance	PWY-6690
1381	GCST90027593	cinnamate and 3 hydroxycinnamate degradation to 2 oxopent 4 enoate	rs72995495	19	8260412	-0.393466	0.0876548	7.16e-06	7738	C	A	0.0530657	0.0530657	0.0155589	122.266	Gut bacterial pathway abundance	PWY-6690
1382	GCST90027594	queuosine biosynthesis	rs2737651	1	200036052	-0.0980458	0.0217422	6.5e-06	7738	C	T	0.157242	0.157242	0.00254777	19.7599	Gut bacterial pathway abundance	PWY-6700
1383	GCST90027594	queuosine biosynthesis	rs7589782	2	216454245	0.142071	0.0294218	1.37e-06	7738	T	C	0.0783541	0.0783541	0.00291519	22.6178	Gut bacterial pathway abundance	PWY-6700
1384	GCST90027594	queuosine biosynthesis	rs55754265	3	49687486	-0.100856	0.0215998	3.02e-06	7738	T	C	0.15878	0.15878	0.00271731	21.0784	Gut bacterial pathway abundance	PWY-6700
1385	GCST90027594	queuosine biosynthesis	rs28404149	4	147298708	0.100438	0.0222011	6.07e-06	7738	A	G	0.145481	0.145481	0.00250815	19.4519	Gut bacterial pathway abundance	PWY-6700
1386	GCST90027594	queuosine biosynthesis	rs9999406	4	54381345	-0.072055	0.0163034	9.89e-06	7738	C	T	0.534069	0.465931	0.00258391	20.0409	Gut bacterial pathway abundance	PWY-6700
1387	GCST90027594	queuosine biosynthesis	rs7700033	4	94121401	0.0750812	0.0159171	2.39e-06	7738	A	C	0.589881	0.410119	0.00272751	21.1577	Gut bacterial pathway abundance	PWY-6700
1388	GCST90027594	queuosine biosynthesis	rs7377535	4	189064498	-0.0757541	0.0163952	3.83e-06	7738	A	G	0.630164	0.369836	0.00267489	20.7484	Gut bacterial pathway abundance	PWY-6700
1389	GCST90027594	queuosine biosynthesis	rs12515947	5	123050342	-0.0791647	0.015697	4.58e-07	7738	A	G	0.547945	0.452055	0.00310471	24.0929	Gut bacterial pathway abundance	PWY-6700
1390	GCST90027594	queuosine biosynthesis	rs1926092	6	133701964	0.0940404	0.0208728	6.63e-06	7738	T	G	0.204261	0.204261	0.00287485	22.304	Gut bacterial pathway abundance	PWY-6700
1391	GCST90027594	queuosine biosynthesis	rs1408765	8	139072852	-0.0729139	0.0161251	6.13e-06	7738	G	A	0.573549	0.426451	0.0026007	20.1715	Gut bacterial pathway abundance	PWY-6700
1392	GCST90027594	queuosine biosynthesis	rs7997810	13	53379240	0.0785295	0.0164352	1.77e-06	7738	A	G	0.358779	0.358779	0.00283746	22.0131	Gut bacterial pathway abundance	PWY-6700
1393	GCST90027594	queuosine biosynthesis	rs62072709	17	54936652	-0.0979355	0.0185586	1.31e-07	7738	C	T	0.731824	0.268176	0.00376476	29.2342	Gut bacterial pathway abundance	PWY-6700
1394	GCST90027594	queuosine biosynthesis	rs7222575	17	79303222	-0.0891912	0.0186944	1.83e-06	7738	C	A	0.234593	0.234593	0.00285681	22.1636	Gut bacterial pathway abundance	PWY-6700
1395	GCST90027594	queuosine biosynthesis	rs149854766	18	49864230	-0.153123	0.0343351	8.21e-06	7738	T	A	0.06483	0.06483	0.002843	22.0562	Gut bacterial pathway abundance	PWY-6700
1396	GCST90027594	queuosine biosynthesis	rs79257569	19	6965739	-0.115155	0.0257427	7.7e-06	7738	A	G	0.122217	0.122217	0.00284521	22.0734	Gut bacterial pathway abundance	PWY-6700
1397	GCST90027594	queuosine biosynthesis	rs6043418	20	15647740	0.0789955	0.0160474	8.54e-07	7738	A	G	0.557127	0.442873	0.00307941	23.8959	Gut bacterial pathway abundance	PWY-6700
1398	GCST90027595	preQ0 biosynthesis	rs1263629	2	207936911	0.102583	0.0209988	1.03e-06	7738	G	A	0.181109	0.181109	0.00312138	24.2226	Gut bacterial pathway abundance	PWY-6703
1399	GCST90027595	preQ0 biosynthesis	rs72831788	2	103977499	-0.124701	0.0268023	3.28e-06	7738	C	T	0.104502	0.104502	0.00291044	22.5809	Gut bacterial pathway abundance	PWY-6703
1400	GCST90027595	preQ0 biosynthesis	rs6804526	3	192089178	0.111336	0.0214587	2.12e-07	7738	G	A	0.170134	0.170134	0.00350026	27.1731	Gut bacterial pathway abundance	PWY-6703
1401	GCST90027595	preQ0 biosynthesis	rs4958506	5	151347364	0.0743958	0.0167606	9.05e-06	7738	A	G	0.398147	0.398147	0.00265253	20.5746	Gut bacterial pathway abundance	PWY-6703
1402	GCST90027595	preQ0 biosynthesis	rs17366560	10	43856612	0.166331	0.0353081	2.47e-06	7738	T	A	0.0610195	0.0610195	0.00317031	24.6035	Gut bacterial pathway abundance	PWY-6703
1403	GCST90027595	preQ0 biosynthesis	rs505128	11	116273511	-0.0773775	0.0168186	4.21e-06	7738	C	T	0.353709	0.353709	0.00273737	21.2344	Gut bacterial pathway abundance	PWY-6703
1404	GCST90027595	preQ0 biosynthesis	rs8004382	14	21155393	-0.0730588	0.0161353	5.96e-06	7738	G	A	0.500582	0.499418	0.00266879	20.701	Gut bacterial pathway abundance	PWY-6703
1405	GCST90027595	preQ0 biosynthesis	rs17829116	14	95944478	0.102872	0.0217188	2.17e-06	7738	A	G	0.183342	0.183342	0.00316903	24.5936	Gut bacterial pathway abundance	PWY-6703
1406	GCST90027595	preQ0 biosynthesis	rs28535665	15	87691585	0.164286	0.0370063	9.02e-06	7738	C	G	0.0586869	0.0586869	0.00298199	23.1377	Gut bacterial pathway abundance	PWY-6703
1407	GCST90027595	preQ0 biosynthesis	rs4777110	15	69383785	-0.0744398	0.0163769	5.48e-06	7738	T	C	0.580713	0.419287	0.00269844	20.9316	Gut bacterial pathway abundance	PWY-6703
1408	GCST90027595	preQ0 biosynthesis	rs78048823	16	24047271	0.184638	0.0359187	2.74e-07	7738	T	C	0.0535389	0.0535389	0.00345497	26.8203	Gut bacterial pathway abundance	PWY-6703
1409	GCST90027595	preQ0 biosynthesis	rs72829932	17	34055935	-0.100368	0.020885	1.54e-06	7738	G	A	0.183187	0.183187	0.00301466	23.3919	Gut bacterial pathway abundance	PWY-6703
1410	GCST90027595	preQ0 biosynthesis	rs11657406	17	7249870	-0.101907	0.0217462	2.78e-06	7738	T	G	0.166064	0.166064	0.00287638	22.3159	Gut bacterial pathway abundance	PWY-6703
1411	GCST90027595	preQ0 biosynthesis	rs384592	19	23458920	0.122537	0.0257537	1.95e-06	7738	G	A	0.137667	0.137667	0.00356508	27.6781	Gut bacterial pathway abundance	PWY-6703
1412	GCST90027595	preQ0 biosynthesis	rs75314238	20	11612323	-0.167732	0.0361844	3.56e-06	7738	T	A	0.0560906	0.0560906	0.00297908	23.115	Gut bacterial pathway abundance	PWY-6703
1413	GCST90027596	ubiquinoL-8 biosynthesis ( prokaryotic )	rs11898768	2	231419306	0.2225	0.0396483	2e-08	7738	G	A	0.117282	0.117282	0.0102505	80.1188	Gut bacterial pathway abundance	PWY-6708
1414	GCST90027596	ubiquinoL-8 biosynthesis ( prokaryotic )	rs10172221	2	35014657	0.16467	0.0366974	7.22e-06	7738	C	G	0.131808	0.131808	0.00620607	48.31	Gut bacterial pathway abundance	PWY-6708
1415	GCST90027596	ubiquinoL-8 biosynthesis ( prokaryotic )	rs2636908	3	193676416	0.251351	0.0542266	3.57e-06	7738	C	T	0.0742992	0.0742992	0.00869052	67.8193	Gut bacterial pathway abundance	PWY-6708
1416	GCST90027596	ubiquinoL-8 biosynthesis ( prokaryotic )	rs10463321	5	151323905	0.137597	0.0307884	7.85e-06	7738	G	T	0.204651	0.204651	0.00616339	47.9757	Gut bacterial pathway abundance	PWY-6708
1417	GCST90027596	ubiquinoL-8 biosynthesis ( prokaryotic )	rs12209400	6	156449765	0.134862	0.0295886	5.17e-06	7738	T	C	0.229876	0.229876	0.00643967	50.1402	Gut bacterial pathway abundance	PWY-6708
1418	GCST90027596	ubiquinoL-8 biosynthesis ( prokaryotic )	rs1624064	6	26378681	-0.123387	0.0253516	1.13e-06	7738	C	T	0.43238	0.43238	0.00747295	58.246	Gut bacterial pathway abundance	PWY-6708
1419	GCST90027596	ubiquinoL-8 biosynthesis ( prokaryotic )	rs12550124	8	50694780	-0.172648	0.0371575	3.38e-06	7738	T	A	0.87165	0.12835	0.00666947	51.9414	Gut bacterial pathway abundance	PWY-6708
1420	GCST90027596	ubiquinoL-8 biosynthesis ( prokaryotic )	rs3750879	10	13741632	0.124154	0.0265636	2.96e-06	7738	A	C	0.34867	0.34867	0.00700111	54.5425	Gut bacterial pathway abundance	PWY-6708
1421	GCST90027596	ubiquinoL-8 biosynthesis ( prokaryotic )	rs7979020	12	124975674	-0.162825	0.0367534	9.41e-06	7738	T	C	0.138499	0.138499	0.00632666	49.2547	Gut bacterial pathway abundance	PWY-6708
1422	GCST90027596	ubiquinoL-8 biosynthesis ( prokaryotic )	rs9316763	13	55678017	0.114104	0.0257771	9.57e-06	7738	C	T	0.465734	0.465734	0.00647929	50.4506	Gut bacterial pathway abundance	PWY-6708
1423	GCST90027596	ubiquinoL-8 biosynthesis ( prokaryotic )	rs113976504	13	81704666	-0.272739	0.05958	4.7e-06	7738	T	C	0.0528666	0.0528666	0.00744933	58.0605	Gut bacterial pathway abundance	PWY-6708
1424	GCST90027597	starch degradation III	rs1030115	1	237469065	-0.28897	0.0623148	3.53e-06	7738	G	A	0.110073	0.110073	0.0163595	128.662	Gut bacterial pathway abundance	PWY-6731
1425	GCST90027597	starch degradation III	rs61759306	1	3709093	0.217252	0.0440255	8.03e-07	7738	T	C	0.213506	0.213506	0.0158512	124.6	Gut bacterial pathway abundance	PWY-6731
1426	GCST90027597	starch degradation III	rs55922034	2	121567079	-0.408074	0.0866984	2.52e-06	7738	A	C	0.0555627	0.0555627	0.0174769	137.606	Gut bacterial pathway abundance	PWY-6731
1427	GCST90027597	starch degradation III	rs2368650	4	8977702	-0.211497	0.0465319	5.49e-06	7738	G	A	0.282367	0.282367	0.0181282	142.829	Gut bacterial pathway abundance	PWY-6731
1428	GCST90027597	starch degradation III	rs7665599	4	147414147	0.163375	0.0364988	7.6e-06	7738	T	C	0.619459	0.380541	0.0125839	98.5897	Gut bacterial pathway abundance	PWY-6731
1429	GCST90027597	starch degradation III	rs4440429	6	69205367	-0.163017	0.0358625	5.48e-06	7738	T	C	0.639166	0.360834	0.0122579	96.0041	Gut bacterial pathway abundance	PWY-6731
1430	GCST90027597	starch degradation III	rs2166227	10	49766200	-0.166098	0.036818	6.44e-06	7738	C	G	0.324661	0.324661	0.0120979	94.7356	Gut bacterial pathway abundance	PWY-6731
1431	GCST90027597	starch degradation III	rs11822940	11	119520997	-0.201517	0.0404339	6.23e-07	7738	C	G	0.261848	0.261848	0.0156981	123.378	Gut bacterial pathway abundance	PWY-6731
1432	GCST90027597	starch degradation III	rs457793	13	32677274	0.162257	0.0363365	7.99e-06	7738	G	C	0.663735	0.336265	0.011752	91.9949	Gut bacterial pathway abundance	PWY-6731
1433	GCST90027597	starch degradation III	rs10152918	15	90351574	-0.204226	0.0422004	1.3e-06	7738	A	G	0.417203	0.417203	0.0202823	160.152	Gut bacterial pathway abundance	PWY-6731
1434	GCST90027597	starch degradation III	rs2602034	15	99736690	0.159327	0.0358941	9.05e-06	7738	A	G	0.605644	0.394356	0.0121259	94.9575	Gut bacterial pathway abundance	PWY-6731
1435	GCST90027597	starch degradation III	rs806925	17	51373354	-0.171177	0.0371812	4.15e-06	7738	G	A	0.657926	0.342074	0.0131892	103.395	Gut bacterial pathway abundance	PWY-6731
1436	GCST90027597	starch degradation III	rs12451647	17	11653273	-0.176071	0.0387149	5.42e-06	7738	G	A	0.713511	0.286489	0.012674	99.3048	Gut bacterial pathway abundance	PWY-6731
1437	GCST90027598	starch degradation V	rs9286959	1	29840322	0.0754898	0.0167521	6.6e-06	7738	A	T	0.438789	0.438789	0.00280665	21.7734	Gut bacterial pathway abundance	PWY-6737
1438	GCST90027598	starch degradation V	rs17067756	6	107249301	-0.173672	0.038162	5.34e-06	7738	G	A	0.0585032	0.0585032	0.00332268	25.7899	Gut bacterial pathway abundance	PWY-6737
1439	GCST90027598	starch degradation V	rs7083857	10	125680455	0.136762	0.027691	7.86e-07	7738	G	C	0.0977465	0.0977465	0.00329906	25.606	Gut bacterial pathway abundance	PWY-6737
1440	GCST90027598	starch degradation V	rs12420239	11	70425722	-0.095626	0.0211507	6.15e-06	7738	A	G	0.186183	0.186183	0.00277108	21.4966	Gut bacterial pathway abundance	PWY-6737
1441	GCST90027598	starch degradation V	rs12868026	13	55103187	0.16246	0.0356943	5.33e-06	7738	A	G	0.0538899	0.0538899	0.00269136	20.8766	Gut bacterial pathway abundance	PWY-6737
1442	GCST90027598	starch degradation V	rs10145503	14	58386628	-0.0925465	0.0202458	4.85e-06	7738	G	A	0.198072	0.198072	0.00272087	21.1061	Gut bacterial pathway abundance	PWY-6737
1443	GCST90027598	starch degradation V	rs6035564	20	20132543	-0.077432	0.0161053	1.53e-06	7738	A	G	0.541036	0.458964	0.00297766	23.104	Gut bacterial pathway abundance	PWY-6737
1444	GCST90027599	molybdenum cofactor biosynthesis	rs555615	1	245602187	-0.1961	0.044214	9.2e-06	7738	C	T	0.832982	0.167018	0.0107	83.6705	Gut bacterial pathway abundance	PWY-6823
1445	GCST90027599	molybdenum cofactor biosynthesis	rs1338762	1	220596516	-0.1778	0.0369226	1.47e-06	7738	A	G	0.269544	0.269544	0.0124485	97.5156	Gut bacterial pathway abundance	PWY-6823
1446	GCST90027599	molybdenum cofactor biosynthesis	rs16829385	2	188791863	0.219994	0.0477522	4.09e-06	7738	T	A	0.130089	0.130089	0.0109539	85.6775	Gut bacterial pathway abundance	PWY-6823
1447	GCST90027599	molybdenum cofactor biosynthesis	rs10015390	4	115874047	0.170577	0.0361569	2.39e-06	7738	A	G	0.703903	0.296097	0.0121288	94.9804	Gut bacterial pathway abundance	PWY-6823
1448	GCST90027599	molybdenum cofactor biosynthesis	rs11741434	5	165520051	-0.215369	0.0472708	5.21e-06	7738	G	A	0.19109	0.19109	0.0143395	112.544	Gut bacterial pathway abundance	PWY-6823
1449	GCST90027599	molybdenum cofactor biosynthesis	rs62523849	8	88481776	0.331454	0.0706149	2.68e-06	7738	C	T	0.0576356	0.0576356	0.011934	93.4365	Gut bacterial pathway abundance	PWY-6823
1450	GCST90027599	molybdenum cofactor biosynthesis	rs61861701	10	112365004	0.177643	0.0383181	3.55e-06	7738	G	A	0.260402	0.260402	0.0121553	95.1906	Gut bacterial pathway abundance	PWY-6823
1451	GCST90027599	molybdenum cofactor biosynthesis	rs1325380	13	108753553	0.174981	0.0388236	6.57e-06	7738	C	T	0.2499	0.2499	0.0114788	89.8313	Gut bacterial pathway abundance	PWY-6823
1452	GCST90027599	molybdenum cofactor biosynthesis	rs2292862	15	63088916	-0.169423	0.0370187	4.72e-06	7738	T	A	0.653047	0.346953	0.0130074	101.951	Gut bacterial pathway abundance	PWY-6823
1453	GCST90027599	molybdenum cofactor biosynthesis	rs11867310	17	1120797	-0.150271	0.0330792	5.55e-06	7738	G	A	0.528379	0.471621	0.0112543	88.0544	Gut bacterial pathway abundance	PWY-6823
1454	GCST90027599	molybdenum cofactor biosynthesis	rs6081036	20	18179543	0.174781	0.0338956	2.52e-07	7738	T	C	0.675759	0.324241	0.0133868	104.966	Gut bacterial pathway abundance	PWY-6823
1455	GCST90027600	thiazole biosynthesis II ( Bacillus )	rs7426276	2	1064700	-0.177033	0.0371638	1.9e-06	7738	A	G	0.149009	0.149009	0.00794833	61.9809	Gut bacterial pathway abundance	PWY-6891
1456	GCST90027600	thiazole biosynthesis II ( Bacillus )	rs28887188	2	231425650	0.223486	0.044371	4.74e-07	7738	A	G	0.0962352	0.0962352	0.008688	67.7994	Gut bacterial pathway abundance	PWY-6891
1457	GCST90027600	thiazole biosynthesis II ( Bacillus )	rs111370608	3	31570782	-0.20102	0.0451296	8.42e-06	7738	T	G	0.105908	0.105908	0.00765278	59.6585	Gut bacterial pathway abundance	PWY-6891
1458	GCST90027600	thiazole biosynthesis II ( Bacillus )	rs6858961	5	3305712	0.17174	0.0366048	2.71e-06	7738	C	A	0.150873	0.150873	0.00755713	58.9072	Gut bacterial pathway abundance	PWY-6891
1459	GCST90027600	thiazole biosynthesis II ( Bacillus )	rs9401616	6	123244402	0.16293	0.0367414	9.23e-06	7738	G	A	0.151187	0.151187	0.00681332	53.0694	Gut bacterial pathway abundance	PWY-6891
1460	GCST90027600	thiazole biosynthesis II ( Bacillus )	rs62465767	7	51667991	0.208553	0.0456689	4.96e-06	7738	A	G	0.0934947	0.0934947	0.00737259	57.458	Gut bacterial pathway abundance	PWY-6891
1461	GCST90027600	thiazole biosynthesis II ( Bacillus )	rs4716795	7	157680692	0.177781	0.0401458	9.49e-06	7738	C	T	0.871149	0.128851	0.00709547	55.2828	Gut bacterial pathway abundance	PWY-6891
1462	GCST90027600	thiazole biosynthesis II ( Bacillus )	rs7784347	7	8329708	-0.271457	0.0529763	2.99e-07	7738	C	T	0.0648245	0.0648245	0.00893438	69.7394	Gut bacterial pathway abundance	PWY-6891
1463	GCST90027600	thiazole biosynthesis II ( Bacillus )	rs78206502	7	42482854	0.272518	0.0592538	4.24e-06	7738	A	G	0.0581025	0.0581025	0.00812866	63.3986	Gut bacterial pathway abundance	PWY-6891
1464	GCST90027600	thiazole biosynthesis II ( Bacillus )	rs17147827	7	78087284	0.174951	0.0390923	7.63e-06	7738	T	G	0.130363	0.130363	0.00693993	54.0625	Gut bacterial pathway abundance	PWY-6891
1465	GCST90027600	thiazole biosynthesis II ( Bacillus )	rs2065501	9	22140224	0.156778	0.0314314	6.1e-07	7738	C	A	0.68472	0.31528	0.0106123	82.9774	Gut bacterial pathway abundance	PWY-6891
1466	GCST90027600	thiazole biosynthesis II ( Bacillus )	rs7925466	11	72778113	-0.123848	0.026866	4.03e-06	7738	C	A	0.411115	0.411115	0.0074268	57.8836	Gut bacterial pathway abundance	PWY-6891
1467	GCST90027600	thiazole biosynthesis II ( Bacillus )	rs147068992	12	20137785	-0.263745	0.0571971	4e-06	7738	A	G	0.0564545	0.0564545	0.00741071	57.7573	Gut bacterial pathway abundance	PWY-6891
1468	GCST90027600	thiazole biosynthesis II ( Bacillus )	rs1950861	14	26690571	-0.131261	0.0296811	9.76e-06	7738	A	G	0.255127	0.255127	0.00654847	50.9929	Gut bacterial pathway abundance	PWY-6891
1469	GCST90027600	thiazole biosynthesis II ( Bacillus )	rs73379542	15	34202667	-0.279654	0.0590033	2.14e-06	7738	C	G	0.0510867	0.0510867	0.0075824	59.1056	Gut bacterial pathway abundance	PWY-6891
1470	GCST90027600	thiazole biosynthesis II ( Bacillus )	rs4968174	17	1080200	-0.128802	0.0280471	4.38e-06	7738	C	A	0.535432	0.464568	0.00825332	64.379	Gut bacterial pathway abundance	PWY-6891
1471	GCST90027600	thiazole biosynthesis II ( Bacillus )	rs67469682	21	21941433	0.132353	0.0271084	1.05e-06	7738	A	T	0.375479	0.375479	0.00821543	64.081	Gut bacterial pathway abundance	PWY-6891
1472	GCST90027601	thiazole biosynthesis I ( E. coli )	rs80055047	1	219347813	0.211269	0.0470718	7.18e-06	7738	A	G	0.0520199	0.0520199	0.00440221	34.206	Gut bacterial pathway abundance	PWY-6892
1473	GCST90027601	thiazole biosynthesis I ( E. coli )	rs2999900	1	13830815	0.137782	0.0276513	6.27e-07	7738	C	T	0.838843	0.161157	0.00513269	39.9113	Gut bacterial pathway abundance	PWY-6892
1474	GCST90027601	thiazole biosynthesis I ( E. coli )	rs4949324	1	31377743	-0.0972248	0.0216366	7.01e-06	7738	A	G	0.654959	0.345041	0.00427237	33.1929	Gut bacterial pathway abundance	PWY-6892
1475	GCST90027601	thiazole biosynthesis I ( E. coli )	rs7784347	7	8329708	-0.2046	0.0395806	2.35e-07	7738	C	T	0.0680514	0.0680514	0.0053097	41.2951	Gut bacterial pathway abundance	PWY-6892
1476	GCST90027601	thiazole biosynthesis I ( E. coli )	rs7989592	13	79049841	-0.201336	0.0450433	7.83e-06	7738	C	T	0.0541374	0.0541374	0.00415144	32.2494	Gut bacterial pathway abundance	PWY-6892
1477	GCST90027601	thiazole biosynthesis I ( E. coli )	rs75042717	17	42923807	0.120678	0.0271527	8.81e-06	7738	C	A	0.160967	0.160967	0.00393371	30.5513	Gut bacterial pathway abundance	PWY-6892
1478	GCST90027602	thiamin salvage II	rs10006164	4	1021598	-0.0805101	0.0177448	5.7e-06	7738	A	G	0.344209	0.344209	0.0029263	22.7043	Gut bacterial pathway abundance	PWY-6897
1479	GCST90027602	thiamin salvage II	rs4374638	4	12427589	0.0768675	0.0173682	9.61e-06	7738	C	T	0.652683	0.347317	0.00267882	20.779	Gut bacterial pathway abundance	PWY-6897
1480	GCST90027602	thiamin salvage II	rs479744	6	109020032	-0.0947483	0.020739	4.91e-06	7738	T	G	0.198548	0.198548	0.00285704	22.1654	Gut bacterial pathway abundance	PWY-6897
1481	GCST90027602	thiamin salvage II	rs118155381	8	128997208	-0.0923154	0.0185972	6.91e-07	7738	C	T	0.258527	0.258527	0.00326723	25.3581	Gut bacterial pathway abundance	PWY-6897
1482	GCST90027602	thiamin salvage II	rs140675300	8	137699220	-0.150215	0.0337987	8.81e-06	7738	G	C	0.0685203	0.0685203	0.00288038	22.347	Gut bacterial pathway abundance	PWY-6897
1483	GCST90027602	thiamin salvage II	rs74949229	10	9526946	-0.1307	0.0283073	3.89e-06	7738	A	G	0.0938701	0.0938701	0.00290602	22.5465	Gut bacterial pathway abundance	PWY-6897
1484	GCST90027602	thiamin salvage II	rs7904867	10	82352787	-0.0760521	0.0169187	6.95e-06	7738	C	T	0.377571	0.377571	0.00271857	21.0882	Gut bacterial pathway abundance	PWY-6897
1485	GCST90027602	thiamin salvage II	rs2461882	10	72537151	-0.124633	0.0274876	5.78e-06	7738	C	T	0.0962862	0.0962862	0.00270328	20.9693	Gut bacterial pathway abundance	PWY-6897
1486	GCST90027602	thiamin salvage II	rs10777971	12	99752344	0.0780639	0.0168937	3.82e-06	7738	G	T	0.359993	0.359993	0.00280808	21.7845	Gut bacterial pathway abundance	PWY-6897
1487	GCST90027602	thiamin salvage II	rs12463196	19	16728733	-0.138008	0.0307762	7.32e-06	7738	T	G	0.0749451	0.0749451	0.00264088	20.484	Gut bacterial pathway abundance	PWY-6897
1488	GCST90027602	thiamin salvage II	rs1968451	19	5391922	0.0898689	0.0198891	6.23e-06	7738	C	T	0.680575	0.319425	0.00351151	27.2608	Gut bacterial pathway abundance	PWY-6897
1489	GCST90027602	thiamin salvage II	rs2424026	20	16956638	-0.0847065	0.0186631	5.66e-06	7738	G	A	0.255692	0.255692	0.00273107	21.1854	Gut bacterial pathway abundance	PWY-6897
1490	GCST90027602	thiamin salvage II	rs28359554	20	56141291	0.143385	0.0299685	1.71e-06	7738	C	T	0.08728	0.08728	0.00327559	25.4233	Gut bacterial pathway abundance	PWY-6897
1491	GCST90027603	superpathway of glucose and xylose degradation	rs73001914	3	2585609	-0.102206	0.0217496	2.61e-06	7738	G	A	0.182174	0.182174	0.00311265	24.1546	Gut bacterial pathway abundance	PWY-6901
1492	GCST90027603	superpathway of glucose and xylose degradation	rs114537104	4	43582603	0.170007	0.0352783	1.44e-06	7738	G	T	0.0602476	0.0602476	0.00327278	25.4014	Gut bacterial pathway abundance	PWY-6901
1493	GCST90027603	superpathway of glucose and xylose degradation	rs6596989	6	3629689	-0.0852001	0.0179529	2.08e-06	7738	G	A	0.660013	0.339987	0.0032578	25.2847	Gut bacterial pathway abundance	PWY-6901
1494	GCST90027603	superpathway of glucose and xylose degradation	rs145761301	6	168088679	0.125022	0.0279809	7.89e-06	7738	A	G	0.106563	0.106563	0.00297628	23.0932	Gut bacterial pathway abundance	PWY-6901
1495	GCST90027603	superpathway of glucose and xylose degradation	rs6967058	7	144213477	-0.141853	0.03206	9.66e-06	7738	C	T	0.909252	0.090748	0.00332069	25.7744	Gut bacterial pathway abundance	PWY-6901
1496	GCST90027603	superpathway of glucose and xylose degradation	rs12782517	10	133603287	0.117953	0.0237137	6.56e-07	7738	T	C	0.152274	0.152274	0.00359194	27.8874	Gut bacterial pathway abundance	PWY-6901
1497	GCST90027603	superpathway of glucose and xylose degradation	rs4922591	11	32374199	-0.0761299	0.0170206	7.72e-06	7738	C	T	0.614008	0.385992	0.00274722	21.311	Gut bacterial pathway abundance	PWY-6901
1498	GCST90027603	superpathway of glucose and xylose degradation	rs57238953	16	27919526	-0.153964	0.0325341	2.22e-06	7738	A	G	0.0675283	0.0675283	0.00298531	23.1635	Gut bacterial pathway abundance	PWY-6901
1499	GCST90027603	superpathway of glucose and xylose degradation	rs7228238	18	2641314	-0.0747709	0.0166316	6.93e-06	7738	T	C	0.415472	0.415472	0.00271545	21.0639	Gut bacterial pathway abundance	PWY-6901
1500	GCST90027604	TCA cycle V (2-oxoglutarate:ferredoxin oxidoreductase)	rs12725757	1	88641534	0.0778646	0.0170332	4.85e-06	7738	T	A	0.351997	0.351997	0.00276583	21.4558	Gut bacterial pathway abundance	PWY-6969
1501	GCST90027604	TCA cycle V (2-oxoglutarate:ferredoxin oxidoreductase)	rs61156349	2	6820885	0.0898115	0.0201328	8.16e-06	7738	A	T	0.206393	0.206393	0.00264237	20.4956	Gut bacterial pathway abundance	PWY-6969
1502	GCST90027604	TCA cycle V (2-oxoglutarate:ferredoxin oxidoreductase)	rs13088151	3	3049520	-0.0896934	0.020243	9.39e-06	7738	G	A	0.228659	0.228659	0.00283782	22.0159	Gut bacterial pathway abundance	PWY-6969
1503	GCST90027604	TCA cycle V (2-oxoglutarate:ferredoxin oxidoreductase)	rs78769049	3	113445802	-0.149104	0.0300847	7.19e-07	7738	T	C	0.0931358	0.0931358	0.0037555	29.162	Gut bacterial pathway abundance	PWY-6969
1504	GCST90027604	TCA cycle V (2-oxoglutarate:ferredoxin oxidoreductase)	rs367274	6	90622187	0.0793277	0.0165815	1.72e-06	7738	T	C	0.453617	0.453617	0.00311936	24.2069	Gut bacterial pathway abundance	PWY-6969
1505	GCST90027604	TCA cycle V (2-oxoglutarate:ferredoxin oxidoreductase)	rs802718	6	128289511	0.128723	0.0286956	7.26e-06	7738	A	G	0.91036	0.08964	0.00270432	20.9773	Gut bacterial pathway abundance	PWY-6969
1506	GCST90027604	TCA cycle V (2-oxoglutarate:ferredoxin oxidoreductase)	rs17866154	7	126881702	-0.133938	0.0271446	8.05e-07	7738	C	G	0.102088	0.102088	0.00328887	25.5266	Gut bacterial pathway abundance	PWY-6969
1507	GCST90027604	TCA cycle V (2-oxoglutarate:ferredoxin oxidoreductase)	rs35006616	7	16068628	0.0803806	0.0164359	1.01e-06	7738	A	G	0.467885	0.467885	0.00321719	24.9685	Gut bacterial pathway abundance	PWY-6969
1508	GCST90027604	TCA cycle V (2-oxoglutarate:ferredoxin oxidoreductase)	rs10951836	7	45886834	0.078213	0.0176769	9.66e-06	7738	G	A	0.352364	0.352364	0.00279197	21.6591	Gut bacterial pathway abundance	PWY-6969
1509	GCST90027604	TCA cycle V (2-oxoglutarate:ferredoxin oxidoreductase)	rs62522935	8	94698620	0.116933	0.0251395	3.3e-06	7738	C	T	0.124382	0.124382	0.00297835	23.1094	Gut bacterial pathway abundance	PWY-6969
1510	GCST90027604	TCA cycle V (2-oxoglutarate:ferredoxin oxidoreductase)	rs1915542	8	119605433	0.085412	0.0177628	1.52e-06	7738	T	A	0.673225	0.326775	0.00320979	24.9109	Gut bacterial pathway abundance	PWY-6969
1511	GCST90027604	TCA cycle V (2-oxoglutarate:ferredoxin oxidoreductase)	rs71507551	9	121229221	-0.141788	0.0318225	8.37e-06	7738	G	A	0.0742318	0.0742318	0.00276313	21.4348	Gut bacterial pathway abundance	PWY-6969
1512	GCST90027604	TCA cycle V (2-oxoglutarate:ferredoxin oxidoreductase)	rs11141287	9	88788556	0.0758855	0.0166833	5.4e-06	7738	T	C	0.444959	0.444959	0.00284441	22.0671	Gut bacterial pathway abundance	PWY-6969
1513	GCST90027604	TCA cycle V (2-oxoglutarate:ferredoxin oxidoreductase)	rs9300960	13	105346499	-0.110748	0.0240566	4.15e-06	7738	T	C	0.161616	0.161616	0.00332376	25.7983	Gut bacterial pathway abundance	PWY-6969
1514	GCST90027604	TCA cycle V (2-oxoglutarate:ferredoxin oxidoreductase)	rs1423084	16	26561371	-0.0915073	0.0202815	6.43e-06	7738	G	A	0.787237	0.212763	0.00280507	21.761	Gut bacterial pathway abundance	PWY-6969
1515	GCST90027605	glycero L-degradation to butanol	rs11884645	2	33120773	0.1296	0.0292266	9.24e-06	7738	A	G	0.178891	0.178891	0.00493434	38.3614	Gut bacterial pathway abundance	PWY-7003
1516	GCST90027605	glycero L-degradation to butanol	rs3116216	2	233091531	0.195371	0.0440862	9.35e-06	7738	C	T	0.0710938	0.0710938	0.00504143	39.1981	Gut bacterial pathway abundance	PWY-7003
1517	GCST90027605	glycero L-degradation to butanol	rs16855891	2	217172384	0.22891	0.0508879	6.85e-06	7738	A	G	0.0504159	0.0504159	0.00501719	39.0087	Gut bacterial pathway abundance	PWY-7003
1518	GCST90027605	glycero L-degradation to butanol	rs7623244	3	125455621	0.132253	0.0297889	9.01e-06	7738	C	A	0.186152	0.186152	0.00529971	41.217	Gut bacterial pathway abundance	PWY-7003
1519	GCST90027605	glycero L-degradation to butanol	rs10017115	4	181590832	0.104115	0.0230282	6.15e-06	7738	C	T	0.590678	0.409322	0.0052417	40.7635	Gut bacterial pathway abundance	PWY-7003
1520	GCST90027605	glycero L-degradation to butanol	rs72697193	4	161432924	0.170761	0.0360083	2.11e-06	7738	T	C	0.114898	0.114898	0.0059308	46.1544	Gut bacterial pathway abundance	PWY-7003
1521	GCST90027605	glycero L-degradation to butanol	rs75209389	4	7445593	0.131907	0.0298337	9.81e-06	7738	T	G	0.177712	0.177712	0.00508518	39.54	Gut bacterial pathway abundance	PWY-7003
1522	GCST90027605	glycero L-degradation to butanol	rs971716	5	17802864	0.103798	0.0229367	6.03e-06	7738	C	T	0.596692	0.403308	0.00518555	40.3245	Gut bacterial pathway abundance	PWY-7003
1523	GCST90027605	glycero L-degradation to butanol	rs72958820	6	75293345	0.260292	0.0508447	3.07e-07	7738	T	C	0.0540698	0.0540698	0.00693051	53.9886	Gut bacterial pathway abundance	PWY-7003
1524	GCST90027605	glycero L-degradation to butanol	rs56059900	8	50785702	0.245734	0.0455545	6.88e-08	7738	A	G	0.0657438	0.0657438	0.0074179	57.8138	Gut bacterial pathway abundance	PWY-7003
1525	GCST90027605	glycero L-degradation to butanol	rs7859760	9	118125741	0.100406	0.0223525	7.06e-06	7738	G	T	0.517931	0.482069	0.0050342	39.1416	Gut bacterial pathway abundance	PWY-7003
1526	GCST90027605	glycero L-degradation to butanol	rs62571693	9	120645097	-0.131848	0.0289556	5.28e-06	7738	C	T	0.181501	0.181501	0.00516505	40.1643	Gut bacterial pathway abundance	PWY-7003
1527	GCST90027605	glycero L-degradation to butanol	rs7029396	9	133026250	0.129526	0.0288862	7.33e-06	7738	G	C	0.184267	0.184267	0.00504359	39.215	Gut bacterial pathway abundance	PWY-7003
1528	GCST90027605	glycero L-degradation to butanol	rs34386657	11	83892801	0.229411	0.0507949	6.29e-06	7738	T	C	0.0526102	0.0526102	0.00524635	40.7998	Gut bacterial pathway abundance	PWY-7003
1529	GCST90027605	glycero L-degradation to butanol	rs35531472	17	11049232	-0.161366	0.0364965	9.81e-06	7738	T	C	0.107296	0.107296	0.00498821	38.7823	Gut bacterial pathway abundance	PWY-7003
1530	GCST90027606	L-1,2 propanedioL-degradation	rs4670011	2	14766820	-0.174663	0.0392458	8.57e-06	7738	C	T	0.306786	0.306786	0.0129758	101.701	Gut bacterial pathway abundance	PWY-7013
1531	GCST90027606	L-1,2 propanedioL-degradation	rs114990902	2	222312590	-0.438592	0.0853246	2.74e-07	7738	A	G	0.0560495	0.0560495	0.0203551	160.739	Gut bacterial pathway abundance	PWY-7013
1532	GCST90027606	L-1,2 propanedioL-degradation	rs4309681	3	148262862	0.205271	0.0460954	8.46e-06	7738	A	G	0.176173	0.176173	0.012231	95.7903	Gut bacterial pathway abundance	PWY-7013
1533	GCST90027606	L-1,2 propanedioL-degradation	rs72829142	5	148240905	0.348734	0.0749867	3.31e-06	7738	G	A	0.0601282	0.0601282	0.0137457	107.818	Gut bacterial pathway abundance	PWY-7013
1534	GCST90027606	L-1,2 propanedioL-degradation	rs1555643	6	14952171	0.208976	0.0456846	4.78e-06	7738	A	G	0.173527	0.173527	0.0125262	98.1317	Gut bacterial pathway abundance	PWY-7013
1535	GCST90027606	L-1,2 propanedioL-degradation	rs7806452	7	75187621	0.288692	0.0626113	4.01e-06	7738	G	A	0.102024	0.102024	0.015271	119.968	Gut bacterial pathway abundance	PWY-7013
1536	GCST90027606	L-1,2 propanedioL-degradation	rs1381664	8	76915110	0.168754	0.0366068	4.03e-06	7738	T	A	0.448913	0.448913	0.0140903	110.56	Gut bacterial pathway abundance	PWY-7013
1537	GCST90027606	L-1,2 propanedioL-degradation	rs2145794	11	34354913	0.221571	0.0498146	8.67e-06	7738	A	T	0.824855	0.175145	0.0141851	111.315	Gut bacterial pathway abundance	PWY-7013
1538	GCST90027606	L-1,2 propanedioL-degradation	rs7303969	12	133164690	-0.211976	0.0462092	4.49e-06	7738	T	C	0.832051	0.167949	0.0125583	98.3866	Gut bacterial pathway abundance	PWY-7013
1539	GCST90027606	L-1,2 propanedioL-degradation	rs12440220	15	45948077	-0.166608	0.0366815	5.57e-06	7738	G	A	0.40746	0.40746	0.0134037	105.1	Gut bacterial pathway abundance	PWY-7013
1540	GCST90027606	L-1,2 propanedioL-degradation	rs9933327	16	17881203	0.194255	0.0414638	2.8e-06	7738	G	A	0.305774	0.305774	0.0160205	125.952	Gut bacterial pathway abundance	PWY-7013
1541	GCST90027606	L-1,2 propanedioL-degradation	rs1589199	18	24916309	-0.303254	0.0646742	2.75e-06	7738	G	A	0.0833208	0.0833208	0.014048	110.224	Gut bacterial pathway abundance	PWY-7013
1542	GCST90027607	pyrimidine deoxyribonucleotides de novo biosynthesis II	rs75789763	4	130403869	-0.167187	0.0369155	5.93e-06	7738	A	G	0.0562994	0.0562994	0.00297011	23.0452	Gut bacterial pathway abundance	PWY-7187
1543	GCST90027607	pyrimidine deoxyribonucleotides de novo biosynthesis II	rs10951564	7	38674590	0.076022	0.0163369	3.27e-06	7738	A	G	0.472108	0.472108	0.00288068	22.3493	Gut bacterial pathway abundance	PWY-7187
1544	GCST90027607	pyrimidine deoxyribonucleotides de novo biosynthesis II	rs10448112	8	5480590	0.0915049	0.0206659	9.52e-06	7738	G	A	0.204444	0.204444	0.00272373	21.1283	Gut bacterial pathway abundance	PWY-7187
1545	GCST90027607	pyrimidine deoxyribonucleotides de novo biosynthesis II	rs72784665	10	8187457	0.157671	0.0348681	6.13e-06	7738	T	G	0.0683811	0.0683811	0.00316744	24.5812	Gut bacterial pathway abundance	PWY-7187
1546	GCST90027607	pyrimidine deoxyribonucleotides de novo biosynthesis II	rs1447470	11	112696471	0.0937521	0.0197163	1.98e-06	7738	A	G	0.735812	0.264188	0.00341721	26.5262	Gut bacterial pathway abundance	PWY-7187
1547	GCST90027607	pyrimidine deoxyribonucleotides de novo biosynthesis II	rs2481967	13	28541583	0.0926418	0.0208963	9.28e-06	7738	G	T	0.809301	0.190699	0.00264913	20.5481	Gut bacterial pathway abundance	PWY-7187
1548	GCST90027607	pyrimidine deoxyribonucleotides de novo biosynthesis II	rs4791333	17	9009595	-0.110765	0.0242762	5.05e-06	7738	G	A	0.871297	0.128703	0.00275163	21.3453	Gut bacterial pathway abundance	PWY-7187
1549	GCST90027607	pyrimidine deoxyribonucleotides de novo biosynthesis II	rs17790609	18	71620986	0.135454	0.0301332	6.95e-06	7738	C	T	0.0808749	0.0808749	0.00272773	21.1595	Gut bacterial pathway abundance	PWY-7187
1550	GCST90027607	pyrimidine deoxyribonucleotides de novo biosynthesis II	rs73176879	22	43343625	-0.114949	0.0254776	6.43e-06	7738	G	A	0.116772	0.116772	0.00272554	21.1424	Gut bacterial pathway abundance	PWY-7187
1551	GCST90027608	superpathway of pyrimidine ribonucleosides salvage	rs9463067	6	12728425	-0.079069	0.0173385	5.11e-06	7738	T	C	0.380643	0.380643	0.00294782	22.8718	Gut bacterial pathway abundance	PWY-7196
1552	GCST90027608	superpathway of pyrimidine ribonucleosides salvage	rs4074922	12	131433751	-0.108992	0.0245035	8.67e-06	7738	G	C	0.197105	0.197105	0.00375989	29.1963	Gut bacterial pathway abundance	PWY-7196
1553	GCST90027608	superpathway of pyrimidine ribonucleosides salvage	rs1686648	13	60099693	-0.0931009	0.020743	7.18e-06	7738	A	G	0.793975	0.206025	0.00283573	21.9996	Gut bacterial pathway abundance	PWY-7196
1554	GCST90027608	superpathway of pyrimidine ribonucleosides salvage	rs8033436	15	90773142	0.0784407	0.017048	4.2e-06	7738	A	G	0.477528	0.477528	0.00307026	23.8247	Gut bacterial pathway abundance	PWY-7196
1555	GCST90027608	superpathway of pyrimidine ribonucleosides salvage	rs55794976	16	88661980	-0.169662	0.0350678	1.31e-06	7738	T	C	0.0635357	0.0635357	0.00342538	26.5898	Gut bacterial pathway abundance	PWY-7196
1556	GCST90027608	superpathway of pyrimidine ribonucleosides salvage	rs6503292	17	10113345	-0.0827317	0.0177716	3.24e-06	7738	G	A	0.629819	0.370181	0.00319157	24.769	Gut bacterial pathway abundance	PWY-7196
1557	GCST90027608	superpathway of pyrimidine ribonucleosides salvage	rs662934	20	773509	0.101673	0.0221143	4.27e-06	7738	G	A	0.777175	0.222825	0.00358034	27.797	Gut bacterial pathway abundance	PWY-7196
1558	GCST90027609	pyrimidine deoxyribonucleotide phosphorylation	rs16830066	1	200189220	0.122475	0.027157	6.49e-06	7738	A	G	0.101692	0.101692	0.00274055	21.2591	Gut bacterial pathway abundance	PWY-7197
1559	GCST90027609	pyrimidine deoxyribonucleotide phosphorylation	rs12035670	1	52532634	-0.0818521	0.0177228	3.87e-06	7738	T	C	0.332632	0.332632	0.00297453	23.0797	Gut bacterial pathway abundance	PWY-7197
1560	GCST90027609	pyrimidine deoxyribonucleotide phosphorylation	rs74671141	3	179063	-0.122167	0.0267473	4.94e-06	7738	C	G	0.104316	0.104316	0.00278897	21.6358	Gut bacterial pathway abundance	PWY-7197
1561	GCST90027609	pyrimidine deoxyribonucleotide phosphorylation	rs3113463	4	150213416	0.0875069	0.0166185	1.4e-07	7738	T	G	0.507096	0.492904	0.00382796	29.7269	Gut bacterial pathway abundance	PWY-7197
1562	GCST90027609	pyrimidine deoxyribonucleotide phosphorylation	rs11259346	10	14838247	0.0821155	0.0175884	3.03e-06	7738	T	C	0.325841	0.325841	0.00296243	22.9855	Gut bacterial pathway abundance	PWY-7197
1563	GCST90027609	pyrimidine deoxyribonucleotide phosphorylation	rs4962365	10	128475525	0.158259	0.0344899	4.46e-06	7738	C	T	0.0620419	0.0620419	0.00291498	22.6162	Gut bacterial pathway abundance	PWY-7197
1564	GCST90027609	pyrimidine deoxyribonucleotide phosphorylation	rs117176738	11	72339729	-0.160576	0.0358702	7.58e-06	7738	G	A	0.0555993	0.0555993	0.0027078	21.0044	Gut bacterial pathway abundance	PWY-7197
1565	GCST90027609	pyrimidine deoxyribonucleotide phosphorylation	rs8079105	17	52966403	0.0793471	0.0167696	2.23e-06	7738	T	C	0.50919	0.49081	0.00314692	24.4214	Gut bacterial pathway abundance	PWY-7197
1566	GCST90027609	pyrimidine deoxyribonucleotide phosphorylation	rs8097750	18	48198611	0.10297	0.0230428	7.87e-06	7738	A	G	0.144967	0.144967	0.00262847	20.3875	Gut bacterial pathway abundance	PWY-7197
1567	GCST90027610	pyrimidine deoxyribonucleotides de novo biosynthesis IV	rs12466926	2	22219465	-0.0991623	0.0207513	1.77e-06	7738	A	G	0.255776	0.255776	0.00374358	29.0691	Gut bacterial pathway abundance	PWY-7198
1568	GCST90027610	pyrimidine deoxyribonucleotides de novo biosynthesis IV	rs9310781	3	25482147	-0.0962912	0.0217543	9.59e-06	7738	G	C	0.242162	0.242162	0.00340318	26.4169	Gut bacterial pathway abundance	PWY-7198
1569	GCST90027610	pyrimidine deoxyribonucleotides de novo biosynthesis IV	rs6854439	4	40203439	0.0789267	0.0178496	9.79e-06	7738	T	C	0.481757	0.481757	0.00311057	24.1384	Gut bacterial pathway abundance	PWY-7198
1570	GCST90027610	pyrimidine deoxyribonucleotides de novo biosynthesis IV	rs4739729	8	81149186	-0.0924285	0.019214	1.51e-06	7738	A	G	0.353332	0.353332	0.00390397	30.3195	Gut bacterial pathway abundance	PWY-7198
1571	GCST90027610	pyrimidine deoxyribonucleotides de novo biosynthesis IV	rs77945651	12	24318151	0.197268	0.0409065	1.42e-06	7738	C	A	0.0551304	0.0551304	0.00405421	31.491	Gut bacterial pathway abundance	PWY-7198
1572	GCST90027610	pyrimidine deoxyribonucleotides de novo biosynthesis IV	rs9508816	13	31256569	-0.0962162	0.0211864	5.59e-06	7738	T	A	0.734997	0.265003	0.00360631	27.9994	Gut bacterial pathway abundance	PWY-7198
1573	GCST90027610	pyrimidine deoxyribonucleotides de novo biosynthesis IV	rs8046267	16	57877231	-0.116058	0.0258714	7.26e-06	7738	G	C	0.142949	0.142949	0.00330041	25.6165	Gut bacterial pathway abundance	PWY-7198
1574	GCST90027611	pyrimidine deoxyribonucleosides salvage	rs55724545	3	65666769	-0.0854652	0.0191625	8.2e-06	7738	C	G	0.244364	0.244364	0.00269748	20.9242	Gut bacterial pathway abundance	PWY-7199
1575	GCST90027611	pyrimidine deoxyribonucleosides salvage	rs11713293	3	61877662	0.158361	0.0354328	7.85e-06	7738	A	C	0.0581419	0.0581419	0.00274664	21.3065	Gut bacterial pathway abundance	PWY-7199
1576	GCST90027611	pyrimidine deoxyribonucleosides salvage	rs72773357	10	8502417	-0.103127	0.0222823	3.69e-06	7738	C	T	0.157079	0.157079	0.00281631	21.8485	Gut bacterial pathway abundance	PWY-7199
1577	GCST90027611	pyrimidine deoxyribonucleosides salvage	rs9522352	13	112337859	-0.078448	0.0173788	6.36e-06	7738	A	G	0.329568	0.329568	0.00271953	21.0956	Gut bacterial pathway abundance	PWY-7199
1578	GCST90027611	pyrimidine deoxyribonucleosides salvage	rs117273466	14	73901590	-0.170639	0.0368399	3.62e-06	7738	G	T	0.059133	0.059133	0.00324	25.1461	Gut bacterial pathway abundance	PWY-7199
1579	GCST90027611	pyrimidine deoxyribonucleosides salvage	rs7251454	19	1924077	-0.0860386	0.0193026	8.3e-06	7738	T	C	0.407824	0.407824	0.00357553	27.7595	Gut bacterial pathway abundance	PWY-7199
1580	GCST90027611	pyrimidine deoxyribonucleosides salvage	rs10416031	19	1095151	-0.0794591	0.0168564	2.43e-06	7738	G	A	0.653782	0.346218	0.00285825	22.1748	Gut bacterial pathway abundance	PWY-7199
1581	GCST90027611	pyrimidine deoxyribonucleosides salvage	rs1041447	21	42306226	0.0755324	0.0163735	3.97e-06	7738	T	C	0.581197	0.418803	0.00277734	21.5454	Gut bacterial pathway abundance	PWY-7199
1582	GCST90027612	superpathway of pyrimidine ribonucleosides degradation	rs6587723	1	149922960	0.0993128	0.0211468	2.65e-06	7738	C	T	0.439362	0.439362	0.00485898	37.7726	Gut bacterial pathway abundance	PWY-7209
1583	GCST90027612	superpathway of pyrimidine ribonucleosides degradation	rs6805759	3	171893650	0.0946118	0.0200558	2.39e-06	7738	G	A	0.527657	0.472343	0.004462	34.6728	Gut bacterial pathway abundance	PWY-7209
1584	GCST90027612	superpathway of pyrimidine ribonucleosides degradation	rs12487786	3	64958064	-0.102677	0.0230714	8.57e-06	7738	C	T	0.757846	0.242154	0.00386945	30.0503	Gut bacterial pathway abundance	PWY-7209
1585	GCST90027612	superpathway of pyrimidine ribonucleosides degradation	rs836868	3	122859973	-0.0986201	0.0208141	2.16e-06	7738	T	A	0.60273	0.39727	0.00465768	36.2004	Gut bacterial pathway abundance	PWY-7209
1586	GCST90027612	superpathway of pyrimidine ribonucleosides degradation	rs10489050	4	163565725	-0.164383	0.0356172	3.93e-06	7738	A	G	0.0855044	0.0855044	0.00422585	32.8299	Gut bacterial pathway abundance	PWY-7209
1587	GCST90027612	superpathway of pyrimidine ribonucleosides degradation	rs11242123	5	132025487	-0.16115	0.0295398	4.89e-08	7738	T	A	0.128552	0.128552	0.0058185	45.2753	Gut bacterial pathway abundance	PWY-7209
1588	GCST90027612	superpathway of pyrimidine ribonucleosides degradation	rs4260641	5	105436505	-0.0893609	0.020056	8.37e-06	7738	G	A	0.591584	0.408416	0.00385873	29.9668	Gut bacterial pathway abundance	PWY-7209
1589	GCST90027612	superpathway of pyrimidine ribonucleosides degradation	rs4645398	6	63604236	-0.109342	0.0244923	8.03e-06	7738	C	T	0.211335	0.211335	0.00398536	30.9541	Gut bacterial pathway abundance	PWY-7209
1590	GCST90027612	superpathway of pyrimidine ribonucleosides degradation	rs617079	6	150752939	-0.188862	0.0406074	3.3e-06	7738	G	C	0.0630626	0.0630626	0.00421504	32.7456	Gut bacterial pathway abundance	PWY-7209
1591	GCST90027612	superpathway of pyrimidine ribonucleosides degradation	rs6454985	6	94717644	-0.0889841	0.0197122	6.36e-06	7738	C	T	0.581833	0.418167	0.00385303	29.9224	Gut bacterial pathway abundance	PWY-7209
1592	GCST90027612	superpathway of pyrimidine ribonucleosides degradation	rs1474383	7	96371760	-0.0976871	0.0204011	1.68e-06	7738	C	T	0.637558	0.362442	0.00441024	34.2688	Gut bacterial pathway abundance	PWY-7209
1593	GCST90027612	superpathway of pyrimidine ribonucleosides degradation	rs6473162	8	80396414	0.0918697	0.0202865	5.94e-06	7738	T	A	0.396473	0.396473	0.0040391	31.3732	Gut bacterial pathway abundance	PWY-7209
1594	GCST90027612	superpathway of pyrimidine ribonucleosides degradation	rs261555	8	97003139	-0.111062	0.0232431	1.77e-06	7738	A	G	0.768291	0.231709	0.00439167	34.1238	Gut bacterial pathway abundance	PWY-7209
1595	GCST90027612	superpathway of pyrimidine ribonucleosides degradation	rs56301029	9	101261111	0.0982642	0.0216897	5.89e-06	7738	C	G	0.314671	0.314671	0.00416463	32.3523	Gut bacterial pathway abundance	PWY-7209
1596	GCST90027612	superpathway of pyrimidine ribonucleosides degradation	rs11215429	11	115095846	0.22683	0.04752	1.81e-06	7738	C	T	0.0526883	0.0526883	0.00513615	39.9384	Gut bacterial pathway abundance	PWY-7209
1597	GCST90027612	superpathway of pyrimidine ribonucleosides degradation	rs4783336	16	83249023	-0.221577	0.0439473	4.61e-07	7738	A	C	0.931331	0.068669	0.00627978	48.8873	Gut bacterial pathway abundance	PWY-7209
1598	GCST90027612	superpathway of pyrimidine ribonucleosides degradation	rs77143756	16	88464840	-0.16066	0.0342291	2.68e-06	7738	G	A	0.140469	0.140469	0.00623286	48.5198	Gut bacterial pathway abundance	PWY-7209
1599	GCST90027613	superpathway of pyrimidine deoxyribonucleotides de novo biosynthesis	rs12693170	2	179737144	-0.0876407	0.0190692	4.31e-06	7738	A	C	0.754084	0.245916	0.00284871	22.1006	Gut bacterial pathway abundance	PWY-7211
1600	GCST90027613	superpathway of pyrimidine deoxyribonucleotides de novo biosynthesis	rs4624725	4	6135321	0.101275	0.0216038	2.76e-06	7738	A	G	0.810342	0.189658	0.00315264	24.4659	Gut bacterial pathway abundance	PWY-7211
1601	GCST90027613	superpathway of pyrimidine deoxyribonucleotides de novo biosynthesis	rs13203297	6	74268002	0.0790555	0.0174388	5.81e-06	7738	A	T	0.324735	0.324735	0.00274093	21.2621	Gut bacterial pathway abundance	PWY-7211
1602	GCST90027613	superpathway of pyrimidine deoxyribonucleotides de novo biosynthesis	rs72835533	6	23731053	-0.0941348	0.021039	7.67e-06	7738	G	A	0.197483	0.197483	0.00280876	21.7898	Gut bacterial pathway abundance	PWY-7211
1603	GCST90027613	superpathway of pyrimidine deoxyribonucleotides de novo biosynthesis	rs9463229	6	46592626	0.0980088	0.0216752	6.13e-06	7738	T	C	0.184748	0.184748	0.00289355	22.4495	Gut bacterial pathway abundance	PWY-7211
1604	GCST90027613	superpathway of pyrimidine deoxyribonucleotides de novo biosynthesis	rs62485312	8	5638670	0.134093	0.0281449	1.89e-06	7738	A	G	0.102164	0.102164	0.00329866	25.6029	Gut bacterial pathway abundance	PWY-7211
1605	GCST90027613	superpathway of pyrimidine deoxyribonucleotides de novo biosynthesis	rs73335828	8	74919480	0.168873	0.0359797	2.68e-06	7738	A	G	0.0554602	0.0554602	0.0029878	23.1829	Gut bacterial pathway abundance	PWY-7211
1606	GCST90027613	superpathway of pyrimidine deoxyribonucleotides de novo biosynthesis	rs327229	8	26462161	-0.128276	0.0287814	8.32e-06	7738	C	T	0.909395	0.090605	0.0027116	21.034	Gut bacterial pathway abundance	PWY-7211
1607	GCST90027613	superpathway of pyrimidine deoxyribonucleotides de novo biosynthesis	rs10886367	10	120780364	0.083789	0.016751	5.67e-07	7738	C	G	0.60289	0.39711	0.00336165	26.0935	Gut bacterial pathway abundance	PWY-7211
1608	GCST90027613	superpathway of pyrimidine deoxyribonucleotides de novo biosynthesis	rs11223389	11	133074627	0.0951344	0.0206508	4.09e-06	7738	T	C	0.217382	0.217382	0.00307949	23.8965	Gut bacterial pathway abundance	PWY-7211
1609	GCST90027613	superpathway of pyrimidine deoxyribonucleotides de novo biosynthesis	rs4074922	12	131433751	-0.108702	0.0238071	4.97e-06	7738	G	C	0.200294	0.200294	0.00378533	29.3946	Gut bacterial pathway abundance	PWY-7211
1610	GCST90027613	superpathway of pyrimidine deoxyribonucleotides de novo biosynthesis	rs7492664	14	35202345	-0.147612	0.0316442	3.09e-06	7738	T	G	0.0726264	0.0726264	0.0029351	22.7728	Gut bacterial pathway abundance	PWY-7211
1611	GCST90027613	superpathway of pyrimidine deoxyribonucleotides de novo biosynthesis	rs2903147	20	59606872	0.0727499	0.0163904	9.06e-06	7738	A	G	0.498599	0.498599	0.00264625	20.5257	Gut bacterial pathway abundance	PWY-7211
1612	GCST90027613	superpathway of pyrimidine deoxyribonucleotides de novo biosynthesis	rs6020972	20	49708973	-0.0794081	0.017581	6.28e-06	7738	T	C	0.495878	0.495878	0.00315261	24.4657	Gut bacterial pathway abundance	PWY-7211
1613	GCST90027614	adenosine ribonucleotides de novo biosynthesis	rs35057482	2	180324166	-0.137282	0.0294165	3.06e-06	7738	T	C	0.0887948	0.0887948	0.00304973	23.6649	Gut bacterial pathway abundance	PWY-7219
1614	GCST90027614	adenosine ribonucleotides de novo biosynthesis	rs7569681	2	116094446	-0.131782	0.0289189	5.19e-06	7738	C	T	0.086701	0.086701	0.00275029	21.335	Gut bacterial pathway abundance	PWY-7219
1615	GCST90027614	adenosine ribonucleotides de novo biosynthesis	rs73142368	3	88797386	-0.0775477	0.0174198	8.52e-06	7738	T	G	0.328782	0.328782	0.00265424	20.5878	Gut bacterial pathway abundance	PWY-7219
1616	GCST90027614	adenosine ribonucleotides de novo biosynthesis	rs62338928	4	182457155	-0.087888	0.0174997	5.11e-07	7738	G	A	0.324931	0.324931	0.00338866	26.3038	Gut bacterial pathway abundance	PWY-7219
1617	GCST90027614	adenosine ribonucleotides de novo biosynthesis	rs1428949	5	9947612	-0.0779739	0.0166369	2.78e-06	7738	T	C	0.433176	0.433176	0.00298567	23.1663	Gut bacterial pathway abundance	PWY-7219
1618	GCST90027614	adenosine ribonucleotides de novo biosynthesis	rs34848869	9	18801018	-0.162287	0.0354614	4.73e-06	7738	G	C	0.0629004	0.0629004	0.00310482	24.0937	Gut bacterial pathway abundance	PWY-7219
1619	GCST90027614	adenosine ribonucleotides de novo biosynthesis	rs7108080	11	59726765	-0.085927	0.0168713	3.52e-07	7738	A	G	0.508635	0.491365	0.00369062	28.6564	Gut bacterial pathway abundance	PWY-7219
1620	GCST90027614	adenosine ribonucleotides de novo biosynthesis	rs79149938	11	90525050	-0.154991	0.0342404	6e-06	7738	G	A	0.0653077	0.0653077	0.00293276	22.7545	Gut bacterial pathway abundance	PWY-7219
1621	GCST90027614	adenosine ribonucleotides de novo biosynthesis	rs9582093	13	97641709	-0.0717885	0.0162011	9.38e-06	7738	A	G	0.473701	0.473701	0.00256967	19.9301	Gut bacterial pathway abundance	PWY-7219
1622	GCST90027614	adenosine ribonucleotides de novo biosynthesis	rs71430764	14	92980553	-0.203901	0.0423462	1.47e-06	7738	A	C	0.050561	0.050561	0.00399164	31.0031	Gut bacterial pathway abundance	PWY-7219
1623	GCST90027614	adenosine ribonucleotides de novo biosynthesis	rs4785220	16	50627378	0.0782036	0.0172315	5.67e-06	7738	C	T	0.680021	0.319979	0.00266151	20.6443	Gut bacterial pathway abundance	PWY-7219
1624	GCST90027614	adenosine ribonucleotides de novo biosynthesis	rs7221118	17	47907641	-0.0851742	0.0192565	9.73e-06	7738	C	T	0.229708	0.229708	0.00256731	19.9118	Gut bacterial pathway abundance	PWY-7219
1625	GCST90027614	adenosine ribonucleotides de novo biosynthesis	rs681147	20	33804510	-0.0949868	0.0214607	9.6e-06	7738	A	T	0.178339	0.178339	0.00264421	20.5098	Gut bacterial pathway abundance	PWY-7219
1626	GCST90027615	guanosine ribonucleotides de novo biosynthesis	rs143920868	1	53281430	-0.151033	0.0310716	1.17e-06	7738	T	C	0.0872329	0.0872329	0.00363257	28.204	Gut bacterial pathway abundance	PWY-7221
1627	GCST90027615	guanosine ribonucleotides de novo biosynthesis	rs6427759	1	199150658	-0.136692	0.0289961	2.43e-06	7738	C	A	0.9086	0.0914	0.00310338	24.0825	Gut bacterial pathway abundance	PWY-7221
1628	GCST90027615	guanosine ribonucleotides de novo biosynthesis	rs1428949	5	9947612	-0.0770872	0.0166082	3.46e-06	7738	T	C	0.433176	0.433176	0.00291815	22.6409	Gut bacterial pathway abundance	PWY-7221
1629	GCST90027615	guanosine ribonucleotides de novo biosynthesis	rs11168050	5	147931523	0.141163	0.0302311	3.02e-06	7738	A	G	0.0793935	0.0793935	0.00291294	22.6003	Gut bacterial pathway abundance	PWY-7221
1630	GCST90027615	guanosine ribonucleotides de novo biosynthesis	rs9267139	6	31439498	0.121431	0.026883	6.27e-06	7738	A	G	0.10039	0.10039	0.00266338	20.659	Gut bacterial pathway abundance	PWY-7221
1631	GCST90027615	guanosine ribonucleotides de novo biosynthesis	rs6903592	6	70855171	-0.0819131	0.0172573	2.07e-06	7738	A	T	0.318408	0.318408	0.00291236	22.5958	Gut bacterial pathway abundance	PWY-7221
1632	GCST90027615	guanosine ribonucleotides de novo biosynthesis	rs10817481	9	116096944	-0.0773225	0.0164176	2.48e-06	7738	C	A	0.516451	0.483549	0.00298615	23.17	Gut bacterial pathway abundance	PWY-7221
1633	GCST90027615	guanosine ribonucleotides de novo biosynthesis	rs76346802	11	90723689	-0.128867	0.0280657	4.4e-06	7738	G	A	0.0931431	0.0931431	0.00280545	21.764	Gut bacterial pathway abundance	PWY-7221
1634	GCST90027615	guanosine ribonucleotides de novo biosynthesis	rs7108080	11	59726765	-0.0855444	0.0168421	3.79e-07	7738	A	G	0.508635	0.491365	0.00365783	28.4009	Gut bacterial pathway abundance	PWY-7221
1635	GCST90027615	guanosine ribonucleotides de novo biosynthesis	rs11058744	12	127091880	-0.153543	0.0321109	1.74e-06	7738	T	G	0.0707436	0.0707436	0.00309965	24.0535	Gut bacterial pathway abundance	PWY-7221
1636	GCST90027615	guanosine ribonucleotides de novo biosynthesis	rs1920088	12	62578050	-0.111932	0.0247536	6.13e-06	7738	G	A	0.875328	0.124672	0.0027345	21.2121	Gut bacterial pathway abundance	PWY-7221
1637	GCST90027615	guanosine ribonucleotides de novo biosynthesis	rs41359044	13	34332027	-0.161094	0.0362125	8.64e-06	7738	T	C	0.0527914	0.0527914	0.00259536	20.1299	Gut bacterial pathway abundance	PWY-7221
1638	GCST90027615	guanosine ribonucleotides de novo biosynthesis	rs12457526	18	21016793	-0.0787255	0.0167447	2.58e-06	7738	T	G	0.382444	0.382444	0.00292756	22.7141	Gut bacterial pathway abundance	PWY-7221
1639	GCST90027615	guanosine ribonucleotides de novo biosynthesis	rs617024	18	74789004	-0.110423	0.0243578	5.81e-06	7738	T	C	0.134058	0.134058	0.00283094	21.9623	Gut bacterial pathway abundance	PWY-7221
1640	GCST90027615	guanosine ribonucleotides de novo biosynthesis	rs5766546	22	45606437	-0.106	0.0232727	5.25e-06	7738	A	G	0.140928	0.140928	0.00272062	21.1042	Gut bacterial pathway abundance	PWY-7221
1641	GCST90027616	inosine 5 ( phosphate biosynthesis III)	rs4374638	4	12427589	0.0775467	0.0173157	7.52e-06	7738	C	T	0.652742	0.347258	0.00272615	21.1472	Gut bacterial pathway abundance	PWY-7234
1642	GCST90027616	inosine 5 ( phosphate biosynthesis III)	rs35096174	6	144357756	-0.147662	0.031659	3.1e-06	7738	A	C	0.0801648	0.0801648	0.00321559	24.9561	Gut bacterial pathway abundance	PWY-7234
1643	GCST90027616	inosine 5 ( phosphate biosynthesis III)	rs7796539	7	28507628	0.104855	0.0230006	5.15e-06	7738	T	C	0.152561	0.152561	0.00284289	22.0553	Gut bacterial pathway abundance	PWY-7234
1644	GCST90027616	inosine 5 ( phosphate biosynthesis III)	rs117005933	11	112298767	-0.169136	0.0347447	1.13e-06	7738	T	C	0.0599435	0.0599435	0.00322402	25.0217	Gut bacterial pathway abundance	PWY-7234
1645	GCST90027616	inosine 5 ( phosphate biosynthesis III)	rs1275053	11	123575348	-0.138115	0.0275709	5.46e-07	7738	A	G	0.901908	0.098092	0.00337526	26.1995	Gut bacterial pathway abundance	PWY-7234
1646	GCST90027616	inosine 5 ( phosphate biosynthesis III)	rs12875094	13	93308561	0.0751975	0.0168547	8.14e-06	7738	G	A	0.352359	0.352359	0.00258081	20.0168	Gut bacterial pathway abundance	PWY-7234
1647	GCST90027616	inosine 5 ( phosphate biosynthesis III)	rs11626206	14	49579736	0.078505	0.0173616	6.13e-06	7738	T	C	0.679116	0.320884	0.00268607	20.8354	Gut bacterial pathway abundance	PWY-7234
1648	GCST90027616	inosine 5 ( phosphate biosynthesis III)	rs112075774	16	23274991	-0.160161	0.0345293	3.51e-06	7738	A	G	0.0650248	0.0650248	0.00311905	24.2045	Gut bacterial pathway abundance	PWY-7234
1649	GCST90027616	inosine 5 ( phosphate biosynthesis III)	rs79676117	20	50415961	-0.211348	0.0370389	1.16e-08	7738	C	A	0.0501897	0.0501897	0.00425871	33.0863	Gut bacterial pathway abundance	PWY-7234
1650	GCST90027616	inosine 5 ( phosphate biosynthesis III)	rs928495	20	46414971	0.145157	0.0276882	1.58e-07	7738	T	C	0.097302	0.097302	0.00370144	28.7407	Gut bacterial pathway abundance	PWY-7234
1651	GCST90027617	myo-, chiro- and scillo-inositoL-degradation	rs1515603	3	174255891	0.14961	0.0324188	3.93e-06	7738	A	G	0.0680756	0.0680756	0.00284003	22.0331	Gut bacterial pathway abundance	PWY-7237
1652	GCST90027617	myo-, chiro- and scillo-inositoL-degradation	rs4647693	4	185550764	0.0858628	0.0194172	9.78e-06	7738	C	T	0.261683	0.261683	0.00284878	22.1011	Gut bacterial pathway abundance	PWY-7237
1653	GCST90027617	myo-, chiro- and scillo-inositoL-degradation	rs4860463	4	63358165	-0.128433	0.0273357	2.62e-06	7738	G	A	0.88351	0.11649	0.00339534	26.3558	Gut bacterial pathway abundance	PWY-7237
1654	GCST90027617	myo-, chiro- and scillo-inositoL-degradation	rs6448117	4	22079213	-0.188448	0.037445	4.84e-07	7738	G	T	0.0525441	0.0525441	0.00353587	27.4505	Gut bacterial pathway abundance	PWY-7237
1655	GCST90027617	myo-, chiro- and scillo-inositoL-degradation	rs1455275	4	61672969	0.121888	0.0264037	3.91e-06	7738	T	C	0.109073	0.109073	0.00288743	22.4018	Gut bacterial pathway abundance	PWY-7237
1656	GCST90027617	myo-, chiro- and scillo-inositoL-degradation	rs3998109	6	33793760	0.0808375	0.0172506	2.79e-06	7738	A	G	0.349748	0.349748	0.0029723	23.0623	Gut bacterial pathway abundance	PWY-7237
1657	GCST90027617	myo-, chiro- and scillo-inositoL-degradation	rs12678419	8	104257497	-0.108148	0.0224845	1.51e-06	7738	G	C	0.15879	0.15879	0.0031246	24.2477	Gut bacterial pathway abundance	PWY-7237
1658	GCST90027617	myo-, chiro- and scillo-inositoL-degradation	rs80233470	11	60875319	0.126112	0.0271438	3.38e-06	7738	T	C	0.114158	0.114158	0.00321666	24.9644	Gut bacterial pathway abundance	PWY-7237
1659	GCST90027617	myo-, chiro- and scillo-inositoL-degradation	rs7128538	11	46180693	0.0772024	0.0164376	2.64e-06	7738	A	G	0.469966	0.469966	0.00296935	23.0393	Gut bacterial pathway abundance	PWY-7237
1660	GCST90027617	myo-, chiro- and scillo-inositoL-degradation	rs11226808	11	105490169	-0.0745484	0.0167505	8.57e-06	7738	T	A	0.580596	0.419404	0.00270653	20.9946	Gut bacterial pathway abundance	PWY-7237
1661	GCST90027617	myo-, chiro- and scillo-inositoL-degradation	rs144261381	15	64769414	0.168605	0.0380641	9.44e-06	7738	T	A	0.0506988	0.0506988	0.00273636	21.2265	Gut bacterial pathway abundance	PWY-7237
1662	GCST90027617	myo-, chiro- and scillo-inositoL-degradation	rs9608542	22	27330559	0.163644	0.0370421	9.97e-06	7738	C	T	0.062468	0.062468	0.00313671	24.3419	Gut bacterial pathway abundance	PWY-7237
1663	GCST90027618	superpathway of L-lysine ( L-threonine and L-methionine biosynthesis II)	rs6733157	2	37960368	-0.0793214	0.0164506	1.42e-06	7738	T	C	0.498335	0.498335	0.00314591	24.4135	Gut bacterial pathway abundance	PWY-724
1664	GCST90027618	superpathway of L-lysine ( L-threonine and L-methionine biosynthesis II)	rs337641	4	38611802	0.0889729	0.0184866	1.49e-06	7738	A	G	0.763879	0.236121	0.00285565	22.1546	Gut bacterial pathway abundance	PWY-724
1665	GCST90027618	superpathway of L-lysine ( L-threonine and L-methionine biosynthesis II)	rs72703328	4	168405738	0.107112	0.0238943	7.37e-06	7738	T	G	0.136402	0.136402	0.00270295	20.9667	Gut bacterial pathway abundance	PWY-724
1666	GCST90027618	superpathway of L-lysine ( L-threonine and L-methionine biosynthesis II)	rs77200599	7	102663314	0.116807	0.0264263	9.87e-06	7738	G	A	0.102372	0.102372	0.00250753	19.447	Gut bacterial pathway abundance	PWY-724
1667	GCST90027618	superpathway of L-lysine ( L-threonine and L-methionine biosynthesis II)	rs12114032	8	20847332	-0.0706482	0.0159492	9.44e-06	7738	G	A	0.550142	0.449858	0.00247049	19.159	Gut bacterial pathway abundance	PWY-724
1668	GCST90027618	superpathway of L-lysine ( L-threonine and L-methionine biosynthesis II)	rs61889187	11	32369603	0.110995	0.0218243	3.66e-07	7738	A	T	0.155585	0.155585	0.00323713	25.1238	Gut bacterial pathway abundance	PWY-724
1669	GCST90027618	superpathway of L-lysine ( L-threonine and L-methionine biosynthesis II)	rs8179139	12	109018469	-0.105293	0.0231756	5.54e-06	7738	T	C	0.183388	0.183388	0.00332059	25.7737	Gut bacterial pathway abundance	PWY-724
1670	GCST90027618	superpathway of L-lysine ( L-threonine and L-methionine biosynthesis II)	rs73218301	12	94875903	-0.0956164	0.0207613	4.11e-06	7738	C	T	0.191271	0.191271	0.00282844	21.9429	Gut bacterial pathway abundance	PWY-724
1671	GCST90027618	superpathway of L-lysine ( L-threonine and L-methionine biosynthesis II)	rs111686525	13	72097958	-0.190749	0.0407554	2.86e-06	7738	T	A	0.0537814	0.0537814	0.00370321	28.7545	Gut bacterial pathway abundance	PWY-724
1672	GCST90027618	superpathway of L-lysine ( L-threonine and L-methionine biosynthesis II)	rs261316	15	58633820	-0.0743683	0.0162574	4.78e-06	7738	T	C	0.605971	0.394029	0.0026411	20.4857	Gut bacterial pathway abundance	PWY-724
1673	GCST90027618	superpathway of L-lysine ( L-threonine and L-methionine biosynthesis II)	rs2908645	16	5032910	-0.0724382	0.0162646	8.44e-06	7738	G	A	0.481448	0.481448	0.00262003	20.3218	Gut bacterial pathway abundance	PWY-724
1674	GCST90027618	superpathway of L-lysine ( L-threonine and L-methionine biosynthesis II)	rs17495513	16	64854788	-0.0934359	0.0210084	8.69e-06	7738	T	G	0.169129	0.169129	0.00245363	19.028	Gut bacterial pathway abundance	PWY-724
1675	GCST90027618	superpathway of L-lysine ( L-threonine and L-methionine biosynthesis II)	rs4797270	18	6928946	0.0753597	0.0170083	9.39e-06	7738	C	T	0.511347	0.488653	0.00283808	22.0179	Gut bacterial pathway abundance	PWY-724
1676	GCST90027618	superpathway of L-lysine ( L-threonine and L-methionine biosynthesis II)	rs3815025	19	35942900	-0.0750086	0.0164197	4.92e-06	7738	T	A	0.566425	0.433575	0.00276349	21.4376	Gut bacterial pathway abundance	PWY-724
1677	GCST90027619	TCA cycle VII (acetate producers)	rs7530547	1	237448995	0.129693	0.0291453	8.59e-06	7738	T	A	0.212308	0.212308	0.00562582	43.7676	Gut bacterial pathway abundance	PWY-7254
1678	GCST90027619	TCA cycle VII (acetate producers)	rs2404677	1	208805883	-0.139313	0.0286852	1.19e-06	7738	C	T	0.785662	0.214338	0.00653654	50.8994	Gut bacterial pathway abundance	PWY-7254
1679	GCST90027619	TCA cycle VII (acetate producers)	rs2457055	1	48103027	-0.12878	0.0256964	5.4e-07	7738	A	G	0.307426	0.307426	0.0070621	55.0209	Gut bacterial pathway abundance	PWY-7254
1680	GCST90027619	TCA cycle VII (acetate producers)	rs73871281	3	144341783	-0.189249	0.0415848	5.34e-06	7738	C	T	0.0901079	0.0901079	0.00587286	45.7009	Gut bacterial pathway abundance	PWY-7254
1681	GCST90027619	TCA cycle VII (acetate producers)	rs34467156	3	8887433	-0.216991	0.047385	4.66e-06	7738	T	C	0.0715044	0.0715044	0.0062521	48.6706	Gut bacterial pathway abundance	PWY-7254
1682	GCST90027619	TCA cycle VII (acetate producers)	rs2619296	3	101869743	-0.11477	0.0251641	5.09e-06	7738	C	A	0.596267	0.403733	0.00634193	49.3743	Gut bacterial pathway abundance	PWY-7254
1683	GCST90027619	TCA cycle VII (acetate producers)	rs7460645	8	131074024	-0.104977	0.02359	8.58e-06	7738	G	A	0.523436	0.476564	0.00549798	42.7675	Gut bacterial pathway abundance	PWY-7254
1684	GCST90027619	TCA cycle VII (acetate producers)	rs629769	13	32987186	0.143273	0.0307305	3.13e-06	7738	G	A	0.817266	0.182734	0.00613114	47.7231	Gut bacterial pathway abundance	PWY-7254
1685	GCST90027619	TCA cycle VII (acetate producers)	rs58352802	18	28987445	-0.165393	0.0367647	6.84e-06	7738	A	T	0.116632	0.116632	0.00563668	43.8526	Gut bacterial pathway abundance	PWY-7254
1686	GCST90027619	TCA cycle VII (acetate producers)	rs73060070	19	50148261	-0.159535	0.0361038	9.93e-06	7738	A	C	0.12863	0.12863	0.00570541	44.3903	Gut bacterial pathway abundance	PWY-7254
1687	GCST90027620	dTDP N acetylthomosamine biosynthesis	rs9973645	2	59403808	-0.113614	0.0255079	8.43e-06	7738	C	G	0.384928	0.384928	0.00611222	47.5749	Gut bacterial pathway abundance	PWY-7315
1688	GCST90027620	dTDP N acetylthomosamine biosynthesis	rs62385620	5	167763951	0.200528	0.0413791	1.26e-06	7738	A	T	0.116897	0.116897	0.00830223	64.7637	Gut bacterial pathway abundance	PWY-7315
1689	GCST90027620	dTDP N acetylthomosamine biosynthesis	rs2342632	6	168975413	-0.114497	0.0252417	5.73e-06	7738	C	T	0.417053	0.417053	0.00637439	49.6286	Gut bacterial pathway abundance	PWY-7315
1690	GCST90027620	dTDP N acetylthomosamine biosynthesis	rs7822956	8	17719930	0.159007	0.0328991	1.34e-06	7738	G	A	0.811849	0.188151	0.00772404	60.2183	Gut bacterial pathway abundance	PWY-7315
1691	GCST90027620	dTDP N acetylthomosamine biosynthesis	rs4880567	10	313304	-0.116117	0.0259754	7.81e-06	7738	C	T	0.372512	0.372512	0.00630329	49.0716	Gut bacterial pathway abundance	PWY-7315
1692	GCST90027620	dTDP N acetylthomosamine biosynthesis	rs680199	13	37258797	0.135523	0.0272805	6.77e-07	7738	C	T	0.349842	0.349842	0.00835501	65.1789	Gut bacterial pathway abundance	PWY-7315
1693	GCST90027620	dTDP N acetylthomosamine biosynthesis	rs12921798	16	62405413	0.241324	0.0537347	7.09e-06	7738	A	G	0.062169	0.062169	0.00679093	52.8939	Gut bacterial pathway abundance	PWY-7315
1694	GCST90027620	dTDP N acetylthomosamine biosynthesis	rs11664919	18	49813274	0.121368	0.0267264	5.6e-06	7738	A	G	0.659927	0.340073	0.0066116	51.4877	Gut bacterial pathway abundance	PWY-7315
1695	GCST90027621	superpathway of GDP mannose derived O antigen building blocks biosynthesis	rs116649254	1	109931990	0.172504	0.0386282	7.98e-06	7738	C	T	0.0583891	0.0583891	0.00327214	25.3964	Gut bacterial pathway abundance	PWY-7323
1696	GCST90027621	superpathway of GDP mannose derived O antigen building blocks biosynthesis	rs75227442	1	48521180	-0.177173	0.038676	4.63e-06	7738	C	G	0.0527523	0.0527523	0.00313711	24.3451	Gut bacterial pathway abundance	PWY-7323
1697	GCST90027621	superpathway of GDP mannose derived O antigen building blocks biosynthesis	rs13032797	2	69001171	-0.114245	0.0251489	5.55e-06	7738	T	C	0.121105	0.121105	0.00277846	21.554	Gut bacterial pathway abundance	PWY-7323
1698	GCST90027621	superpathway of GDP mannose derived O antigen building blocks biosynthesis	rs57799060	3	71981355	0.0815404	0.0173345	2.55e-06	7738	T	C	0.428927	0.428927	0.00325725	25.2804	Gut bacterial pathway abundance	PWY-7323
1699	GCST90027621	superpathway of GDP mannose derived O antigen building blocks biosynthesis	rs28556854	8	36997023	-0.101993	0.0206154	7.52e-07	7738	A	T	0.192389	0.192389	0.00323261	25.0886	Gut bacterial pathway abundance	PWY-7323
1700	GCST90027621	superpathway of GDP mannose derived O antigen building blocks biosynthesis	rs71507888	9	77506773	-0.0973187	0.0211562	4.22e-06	7738	G	C	0.211343	0.211343	0.00315717	24.5013	Gut bacterial pathway abundance	PWY-7323
1701	GCST90027621	superpathway of GDP mannose derived O antigen building blocks biosynthesis	rs61980275	14	94227645	0.155877	0.0311718	5.72e-07	7738	A	G	0.0838674	0.0838674	0.00373375	28.9926	Gut bacterial pathway abundance	PWY-7323
1702	GCST90027621	superpathway of GDP mannose derived O antigen building blocks biosynthesis	rs12436806	14	50976674	0.115932	0.0253848	4.95e-06	7738	A	T	0.120877	0.120877	0.00285647	22.161	Gut bacterial pathway abundance	PWY-7323
1703	GCST90027621	superpathway of GDP mannose derived O antigen building blocks biosynthesis	rs9949233	18	66145372	-0.0782696	0.0168931	3.6e-06	7738	C	T	0.422092	0.422092	0.0029887	23.1899	Gut bacterial pathway abundance	PWY-7323
1704	GCST90027621	superpathway of GDP mannose derived O antigen building blocks biosynthesis	rs6122425	20	61963292	-0.0927808	0.0201023	3.92e-06	7738	A	C	0.224915	0.224915	0.00300133	23.2882	Gut bacterial pathway abundance	PWY-7323
1705	GCST90027622	superpathway of UDP glucose derived O antigen building blocks biosynthesis	rs6531656	4	38684201	-0.104541	0.021694	1.44e-06	7738	T	C	0.816578	0.183422	0.0032738	25.4093	Gut bacterial pathway abundance	PWY-7328
1706	GCST90027622	superpathway of UDP glucose derived O antigen building blocks biosynthesis	rs903246	5	2853858	-0.154369	0.0309024	5.87e-07	7738	C	T	0.0800443	0.0800443	0.00350952	27.2453	Gut bacterial pathway abundance	PWY-7328
1707	GCST90027622	superpathway of UDP glucose derived O antigen building blocks biosynthesis	rs432569	12	92697277	-0.105977	0.0212614	6.21e-07	7738	C	T	0.193202	0.193202	0.0035013	27.1812	Gut bacterial pathway abundance	PWY-7328
1708	GCST90027622	superpathway of UDP glucose derived O antigen building blocks biosynthesis	rs74242229	13	114996222	-0.172329	0.0321982	8.69e-08	7738	A	C	0.0742717	0.0742717	0.0040837	31.721	Gut bacterial pathway abundance	PWY-7328
1709	GCST90027622	superpathway of UDP glucose derived O antigen building blocks biosynthesis	rs34532802	15	69392538	0.113802	0.0244733	3.32e-06	7738	T	G	0.141256	0.141256	0.00314196	24.3828	Gut bacterial pathway abundance	PWY-7328
1710	GCST90027622	superpathway of UDP glucose derived O antigen building blocks biosynthesis	rs4563069	17	64154822	0.133636	0.0268096	6.21e-07	7738	A	G	0.10924	0.10924	0.00347552	26.9804	Gut bacterial pathway abundance	PWY-7328
1711	GCST90027622	superpathway of UDP glucose derived O antigen building blocks biosynthesis	rs1873471	17	32160735	0.0866011	0.0178897	1.29e-06	7738	C	G	0.537477	0.462523	0.00372881	28.954	Gut bacterial pathway abundance	PWY-7328
1712	GCST90027622	superpathway of UDP glucose derived O antigen building blocks biosynthesis	rs206592	18	10344856	0.0927838	0.0192897	1.51e-06	7738	C	T	0.291056	0.291056	0.00355274	27.5819	Gut bacterial pathway abundance	PWY-7328
1713	GCST90027622	superpathway of UDP glucose derived O antigen building blocks biosynthesis	rs45491295	19	41932828	0.116848	0.0240815	1.22e-06	7738	A	G	0.140941	0.140941	0.00330623	25.6618	Gut bacterial pathway abundance	PWY-7328
1714	GCST90027622	superpathway of UDP glucose derived O antigen building blocks biosynthesis	rs730826	22	27509377	-0.0795842	0.0178052	7.83e-06	7738	C	A	0.410593	0.410593	0.00306557	23.7881	Gut bacterial pathway abundance	PWY-7328
1715	GCST90027623	1,4 dihydroxy 6 naphthoate biosynthesis II	rs7522136	1	210792970	-0.142042	0.0267965	1.15e-07	7738	A	C	0.12581	0.12581	0.00443797	34.4852	Gut bacterial pathway abundance	PWY-7371
1716	GCST90027623	1,4 dihydroxy 6 naphthoate biosynthesis II	rs2102767	2	52020814	0.088213	0.0192987	4.86e-06	7738	A	G	0.709047	0.290953	0.00321065	24.9176	Gut bacterial pathway abundance	PWY-7371
1717	GCST90027623	1,4 dihydroxy 6 naphthoate biosynthesis II	rs2704370	2	164449013	0.169174	0.0378821	7.98e-06	7738	T	G	0.945046	0.054954	0.00297269	23.0653	Gut bacterial pathway abundance	PWY-7371
1718	GCST90027623	1,4 dihydroxy 6 naphthoate biosynthesis II	rs74928855	3	25425858	-0.171641	0.0366794	2.88e-06	7738	A	G	0.0590329	0.0590329	0.00327296	25.4028	Gut bacterial pathway abundance	PWY-7371
1719	GCST90027623	1,4 dihydroxy 6 naphthoate biosynthesis II	rs1175227	5	41890610	-0.100365	0.0216207	3.45e-06	7738	T	G	0.203723	0.203723	0.00326813	25.3651	Gut bacterial pathway abundance	PWY-7371
1720	GCST90027623	1,4 dihydroxy 6 naphthoate biosynthesis II	rs7772044	6	17362687	-0.0790287	0.0172348	4.53e-06	7738	A	G	0.57181	0.42819	0.00305836	23.732	Gut bacterial pathway abundance	PWY-7371
1721	GCST90027623	1,4 dihydroxy 6 naphthoate biosynthesis II	rs10794566	10	125521533	-0.095978	0.0217079	9.81e-06	7738	A	G	0.789814	0.210186	0.00305845	23.7328	Gut bacterial pathway abundance	PWY-7371
1722	GCST90027623	1,4 dihydroxy 6 naphthoate biosynthesis II	rs221017	20	9813133	-0.126929	0.027489	3.88e-06	7738	C	G	0.121301	0.121301	0.00343444	26.6604	Gut bacterial pathway abundance	PWY-7371
1723	GCST90027623	1,4 dihydroxy 6 naphthoate biosynthesis II	rs9623672	22	43115254	-0.104503	0.0218298	1.69e-06	7738	G	C	0.196096	0.196096	0.00344319	26.7285	Gut bacterial pathway abundance	PWY-7371
1724	GCST90027624	taxadiene biosynthesis ( engineered )	rs12620133	2	3927175	0.176894	0.0360173	9.05e-07	7738	A	C	0.203167	0.203167	0.0101316	79.18	Gut bacterial pathway abundance	PWY-7392
1725	GCST90027624	taxadiene biosynthesis ( engineered )	rs17367434	3	146311026	0.168407	0.0379598	9.15e-06	7738	T	A	0.165094	0.165094	0.00781842	60.9599	Gut bacterial pathway abundance	PWY-7392
1726	GCST90027624	taxadiene biosynthesis ( engineered )	rs17437978	7	27311559	0.218078	0.0464559	2.68e-06	7738	A	G	0.106237	0.106237	0.00903133	70.5031	Gut bacterial pathway abundance	PWY-7392
1727	GCST90027624	taxadiene biosynthesis ( engineered )	rs55779704	8	54192310	-0.14775	0.0333786	9.58e-06	7738	T	C	0.238625	0.238625	0.00793231	61.855	Gut bacterial pathway abundance	PWY-7392
1728	GCST90027624	taxadiene biosynthesis ( engineered )	rs78158506	14	58039241	-0.284961	0.0634364	7.05e-06	7738	T	C	0.0552142	0.0552142	0.00847198	66.0992	Gut bacterial pathway abundance	PWY-7392
1729	GCST90027624	taxadiene biosynthesis ( engineered )	rs12933705	16	7768425	-0.239934	0.0525695	5.02e-06	7738	T	C	0.0939864	0.0939864	0.00980423	76.5965	Gut bacterial pathway abundance	PWY-7392
1730	GCST90027624	taxadiene biosynthesis ( engineered )	rs4334283	16	85253386	-0.128284	0.0287584	8.17e-06	7738	G	A	0.462884	0.462884	0.00818305	63.8264	Gut bacterial pathway abundance	PWY-7392
1731	GCST90027624	taxadiene biosynthesis ( engineered )	rs2423253	20	7385072	0.194926	0.0423964	4.27e-06	7738	A	G	0.133066	0.133066	0.00876643	68.4169	Gut bacterial pathway abundance	PWY-7392
1732	GCST90027624	taxadiene biosynthesis ( engineered )	rs3827207	21	39940890	-0.15646	0.0328339	1.89e-06	7738	A	G	0.731967	0.268033	0.00960542	75.0282	Gut bacterial pathway abundance	PWY-7392
1733	GCST90027624	taxadiene biosynthesis ( engineered )	rs5759126	22	43455665	-0.131514	0.0289209	5.43e-06	7738	G	A	0.535373	0.464627	0.00860468	67.1436	Gut bacterial pathway abundance	PWY-7392
1734	GCST90027625	L-arginine biosynthesis IV ( archaebacteria )	rs6603965	1	91904085	-0.0786778	0.0171333	4.39e-06	7738	T	C	0.643205	0.356795	0.0028412	22.0422	Gut bacterial pathway abundance	PWY-7400
1735	GCST90027625	L-arginine biosynthesis IV ( archaebacteria )	rs72974159	2	136800195	0.0996458	0.0218469	5.09e-06	7738	T	C	0.177263	0.177263	0.00289619	22.47	Gut bacterial pathway abundance	PWY-7400
1736	GCST90027625	L-arginine biosynthesis IV ( archaebacteria )	rs67639354	3	98947547	-0.0891229	0.02013	9.54e-06	7738	T	G	0.25292	0.25292	0.00300164	23.2906	Gut bacterial pathway abundance	PWY-7400
1737	GCST90027625	L-arginine biosynthesis IV ( archaebacteria )	rs12658046	5	15655657	-0.0812905	0.0172559	2.47e-06	7738	C	T	0.340781	0.340781	0.00296903	23.0368	Gut bacterial pathway abundance	PWY-7400
1738	GCST90027625	L-arginine biosynthesis IV ( archaebacteria )	rs11747315	5	153550200	0.0940498	0.0181342	2.15e-07	7738	A	G	0.274188	0.274188	0.00352061	27.3317	Gut bacterial pathway abundance	PWY-7400
1739	GCST90027625	L-arginine biosynthesis IV ( archaebacteria )	rs2910964	5	52350521	0.0750064	0.0164125	4.88e-06	7738	A	G	0.392802	0.392802	0.00268368	20.8168	Gut bacterial pathway abundance	PWY-7400
1740	GCST90027625	L-arginine biosynthesis IV ( archaebacteria )	rs35569027	8	128073689	0.0892195	0.0165028	6.43e-08	7738	A	G	0.451022	0.451022	0.00394187	30.615	Gut bacterial pathway abundance	PWY-7400
1741	GCST90027625	L-arginine biosynthesis IV ( archaebacteria )	rs12254238	10	98099765	-0.104066	0.0219845	2.21e-06	7738	G	A	0.161674	0.161674	0.00293563	22.7769	Gut bacterial pathway abundance	PWY-7400
1742	GCST90027625	L-arginine biosynthesis IV ( archaebacteria )	rs9300469	13	98902708	-0.0763628	0.0169303	6.47e-06	7738	A	G	0.44351	0.44351	0.00287842	22.3318	Gut bacterial pathway abundance	PWY-7400
1743	GCST90027625	L-arginine biosynthesis IV ( archaebacteria )	rs12932449	16	78916104	0.176738	0.039081	6.12e-06	7738	G	A	0.0515282	0.0515282	0.00305323	23.6921	Gut bacterial pathway abundance	PWY-7400
1744	GCST90027626	sulfoglycolysis	rs1919443	2	148398301	-0.281398	0.0608104	3.7e-06	7738	G	A	0.0861027	0.0861027	0.012462	97.6222	Gut bacterial pathway abundance	PWY-7446
1745	GCST90027626	sulfoglycolysis	rs11691985	2	19848291	-0.294206	0.0578183	3.61e-07	7738	T	A	0.0994064	0.0994064	0.015498	121.78	Gut bacterial pathway abundance	PWY-7446
1746	GCST90027626	sulfoglycolysis	rs35490354	6	73325227	-0.217557	0.042523	3.12e-07	7738	T	C	0.206551	0.206551	0.015514	121.907	Gut bacterial pathway abundance	PWY-7446
1747	GCST90027626	sulfoglycolysis	rs7783534	7	76719391	-0.197772	0.0382732	2.37e-07	7738	C	G	0.710052	0.289948	0.0161053	126.63	Gut bacterial pathway abundance	PWY-7446
1748	GCST90027626	sulfoglycolysis	rs4236575	7	104411976	0.184543	0.0417051	9.65e-06	7738	C	T	0.779456	0.220544	0.0117088	91.6523	Gut bacterial pathway abundance	PWY-7446
1749	GCST90027626	sulfoglycolysis	rs61445572	8	111982871	-0.304012	0.0660709	4.2e-06	7738	C	A	0.0788306	0.0788306	0.0134229	105.252	Gut bacterial pathway abundance	PWY-7446
1750	GCST90027626	sulfoglycolysis	rs4937552	11	130500775	-0.172564	0.0346642	6.42e-07	7738	C	G	0.390939	0.390939	0.0141808	111.281	Gut bacterial pathway abundance	PWY-7446
1751	GCST90027626	sulfoglycolysis	rs12810337	12	96801448	-0.3032	0.0679819	8.2e-06	7738	G	A	0.0786292	0.0786292	0.0133201	104.435	Gut bacterial pathway abundance	PWY-7446
1752	GCST90027626	sulfoglycolysis	rs12370008	12	88185792	-0.186497	0.0385403	1.3e-06	7738	T	C	0.267372	0.267372	0.0136261	106.868	Gut bacterial pathway abundance	PWY-7446
1753	GCST90027626	sulfoglycolysis	rs73154176	13	20705231	0.272074	0.060464	6.8e-06	7738	G	A	0.124924	0.124924	0.0161844	127.262	Gut bacterial pathway abundance	PWY-7446
1754	GCST90027627	mannan degradation	rs75364946	1	9495100	-0.170618	0.0380275	7.23e-06	7738	A	T	0.0549186	0.0549186	0.00302182	23.4476	Gut bacterial pathway abundance	PWY-7456
1755	GCST90027627	mannan degradation	rs10484380	6	19034411	-0.134172	0.0276723	1.24e-06	7738	A	G	0.10357	0.10357	0.00334275	25.9463	Gut bacterial pathway abundance	PWY-7456
1756	GCST90027627	mannan degradation	rs2529194	7	101396232	0.119914	0.0260095	4.02e-06	7738	T	C	0.130508	0.130508	0.00326342	25.3284	Gut bacterial pathway abundance	PWY-7456
1757	GCST90027627	mannan degradation	rs62568199	9	107672526	0.160038	0.0327229	1e-06	7738	G	T	0.0768724	0.0768724	0.00363503	28.2232	Gut bacterial pathway abundance	PWY-7456
1758	GCST90027627	mannan degradation	rs113296815	9	132077392	0.207512	0.0407773	3.6e-07	7738	A	G	0.0707202	0.0707202	0.00565987	44.034	Gut bacterial pathway abundance	PWY-7456
1759	GCST90027627	mannan degradation	rs7987291	13	28894206	0.123872	0.0276111	7.25e-06	7738	G	A	0.188888	0.188888	0.00470177	36.5447	Gut bacterial pathway abundance	PWY-7456
1760	GCST90027627	mannan degradation	rs7196834	16	83080502	-0.0993086	0.0223151	8.58e-06	7738	T	C	0.350235	0.350235	0.00448869	34.8811	Gut bacterial pathway abundance	PWY-7456
1761	GCST90027628	superpathway of purine nucleotides de novo biosynthesis I	rs12753986	1	162526572	-0.144732	0.0325718	8.85e-06	7738	T	C	0.0739675	0.0739675	0.00286963	22.2634	Gut bacterial pathway abundance	PWY-841
1762	GCST90027628	superpathway of purine nucleotides de novo biosynthesis I	rs11588127	1	168453455	-0.109939	0.0230214	1.79e-06	7738	A	G	0.154512	0.154512	0.00315794	24.5072	Gut bacterial pathway abundance	PWY-841
1763	GCST90027628	superpathway of purine nucleotides de novo biosynthesis I	rs4954528	2	138442382	-0.127826	0.0289295	9.94e-06	7738	A	T	0.914912	0.085088	0.00254399	19.7305	Gut bacterial pathway abundance	PWY-841
1764	GCST90027628	superpathway of purine nucleotides de novo biosynthesis I	rs60748324	3	13608656	0.149181	0.0312164	1.76e-06	7738	T	C	0.0730989	0.0730989	0.00301579	23.4007	Gut bacterial pathway abundance	PWY-841
1765	GCST90027628	superpathway of purine nucleotides de novo biosynthesis I	rs1584586	3	150194351	0.0920891	0.0166959	3.47e-08	7738	A	G	0.346666	0.346666	0.00384143	29.8319	Gut bacterial pathway abundance	PWY-841
1766	GCST90027628	superpathway of purine nucleotides de novo biosynthesis I	rs35842518	5	9189414	0.153256	0.0337637	5.65e-06	7738	A	G	0.0596521	0.0596521	0.00263499	20.4382	Gut bacterial pathway abundance	PWY-841
1767	GCST90027628	superpathway of purine nucleotides de novo biosynthesis I	rs13162740	5	147068658	0.109993	0.0241692	5.34e-06	7738	A	G	0.126842	0.126842	0.00267988	20.7873	Gut bacterial pathway abundance	PWY-841
1768	GCST90027628	superpathway of purine nucleotides de novo biosynthesis I	rs35698389	7	155051832	0.112728	0.0243454	3.65e-06	7738	G	A	0.12754	0.12754	0.00282804	21.9398	Gut bacterial pathway abundance	PWY-841
1769	GCST90027628	superpathway of purine nucleotides de novo biosynthesis I	rs17644950	7	13183671	-0.115465	0.0257536	7.34e-06	7738	G	C	0.137048	0.137048	0.00315348	24.4725	Gut bacterial pathway abundance	PWY-841
1770	GCST90027628	superpathway of purine nucleotides de novo biosynthesis I	rs57187632	11	116353776	-0.158755	0.0338797	2.79e-06	7738	A	C	0.0603515	0.0603515	0.0028585	22.1768	Gut bacterial pathway abundance	PWY-841
1771	GCST90027628	superpathway of purine nucleotides de novo biosynthesis I	rs878453	16	85966163	0.0752095	0.0169436	9.05e-06	7738	C	T	0.373889	0.373889	0.00264831	20.5418	Gut bacterial pathway abundance	PWY-841
1772	GCST90027629	superpathway of arginine and polyamine biosynthesis	rs112683661	2	61576792	-0.129237	0.0265462	1.13e-06	7738	A	G	0.125286	0.125286	0.00366077	28.4238	Gut bacterial pathway abundance	PWY-ARG POLYAMINE SYN
1773	GCST90027629	superpathway of arginine and polyamine biosynthesis	rs4841463	8	10807105	-0.164027	0.0301572	5.36e-08	7738	G	T	0.0958184	0.0958184	0.00466192	36.2336	Gut bacterial pathway abundance	PWY-ARG POLYAMINE SYN
1774	GCST90027629	superpathway of arginine and polyamine biosynthesis	rs11596863	10	126762090	-0.150086	0.0324162	3.66e-06	7738	A	G	0.0800031	0.0800031	0.00331592	25.7373	Gut bacterial pathway abundance	PWY-ARG POLYAMINE SYN
1775	GCST90027629	superpathway of arginine and polyamine biosynthesis	rs1907895	10	58285762	-0.0914668	0.0180325	3.93e-07	7738	A	G	0.37156	0.37156	0.00390706	30.3435	Gut bacterial pathway abundance	PWY-ARG POLYAMINE SYN
1776	GCST90027629	superpathway of arginine and polyamine biosynthesis	rs7117995	11	19947811	-0.0834466	0.0176362	2.23e-06	7738	A	C	0.555523	0.444477	0.00343873	26.6938	Gut bacterial pathway abundance	PWY-ARG POLYAMINE SYN
1777	GCST90027629	superpathway of arginine and polyamine biosynthesis	rs11053802	12	10597207	-0.0835382	0.0186663	7.63e-06	7738	T	C	0.6709	0.3291	0.00308167	23.9135	Gut bacterial pathway abundance	PWY-ARG POLYAMINE SYN
1778	GCST90027629	superpathway of arginine and polyamine biosynthesis	rs4943736	13	40726849	0.0810859	0.0180256	6.85e-06	7738	G	C	0.550375	0.449625	0.00325409	25.2558	Gut bacterial pathway abundance	PWY-ARG POLYAMINE SYN
1779	GCST90027629	superpathway of arginine and polyamine biosynthesis	rs73162127	13	24569221	-0.152577	0.0323845	2.46e-06	7738	T	A	0.0857315	0.0857315	0.00364941	28.3352	Gut bacterial pathway abundance	PWY-ARG POLYAMINE SYN
1780	GCST90027631	glycolysis I ( from glucose 6 phosphate )	rs9659982	1	246019090	-0.126431	0.0281826	7.25e-06	7738	G	A	0.0955102	0.0955102	0.00276179	21.4244	Gut bacterial pathway abundance	PWY-GLYCOLYSIS
1781	GCST90027631	glycolysis I ( from glucose 6 phosphate )	rs548331	1	229198931	0.0893695	0.019563	4.92e-06	7738	A	T	0.776195	0.223805	0.00277491	21.5265	Gut bacterial pathway abundance	PWY-GLYCOLYSIS
1782	GCST90027631	glycolysis I ( from glucose 6 phosphate )	rs60761380	2	68669728	-0.115163	0.0251184	4.54e-06	7738	G	A	0.11681	0.11681	0.00273647	21.2274	Gut bacterial pathway abundance	PWY-GLYCOLYSIS
1783	GCST90027631	glycolysis I ( from glucose 6 phosphate )	rs76027112	4	22931698	-0.12899	0.0270416	1.84e-06	7738	G	A	0.119239	0.119239	0.00349477	27.1303	Gut bacterial pathway abundance	PWY-GLYCOLYSIS
1784	GCST90027631	glycolysis I ( from glucose 6 phosphate )	rs79214669	4	180216318	-0.165555	0.0369058	7.26e-06	7738	T	G	0.0515445	0.0515445	0.00267987	20.7872	Gut bacterial pathway abundance	PWY-GLYCOLYSIS
1785	GCST90027631	glycolysis I ( from glucose 6 phosphate )	rs72639725	5	28796073	-0.127613	0.0254577	5.37e-07	7738	C	T	0.117943	0.117943	0.00338835	26.3014	Gut bacterial pathway abundance	PWY-GLYCOLYSIS
1786	GCST90027631	glycolysis I ( from glucose 6 phosphate )	rs10499452	7	14594932	-0.154288	0.0342147	6.5e-06	7738	G	A	0.0598447	0.0598447	0.00267867	20.7779	Gut bacterial pathway abundance	PWY-GLYCOLYSIS
1787	GCST90027631	glycolysis I ( from glucose 6 phosphate )	rs62560771	9	116881201	0.086881	0.0191971	6.02e-06	7738	A	T	0.273987	0.273987	0.00300299	23.3011	Gut bacterial pathway abundance	PWY-GLYCOLYSIS
1788	GCST90027631	glycolysis I ( from glucose 6 phosphate )	rs10761652	10	64397656	0.0842213	0.0187175	6.81e-06	7738	A	G	0.74949	0.25051	0.00266357	20.6604	Gut bacterial pathway abundance	PWY-GLYCOLYSIS
1789	GCST90027631	glycolysis I ( from glucose 6 phosphate )	rs2025478	13	29167439	-0.0996834	0.0225138	9.53e-06	7738	G	T	0.153308	0.153308	0.00257968	20.008	Gut bacterial pathway abundance	PWY-GLYCOLYSIS
1790	GCST90027631	glycolysis I ( from glucose 6 phosphate )	rs9512593	13	27849071	0.0822548	0.0182347	6.46e-06	7738	G	A	0.299083	0.299083	0.00283668	22.007	Gut bacterial pathway abundance	PWY-GLYCOLYSIS
1791	GCST90027631	glycolysis I ( from glucose 6 phosphate )	rs7323649	13	56423201	0.0960386	0.021546	8.3e-06	7738	T	G	0.167757	0.167757	0.00257545	19.9751	Gut bacterial pathway abundance	PWY-GLYCOLYSIS
1792	GCST90027631	glycolysis I ( from glucose 6 phosphate )	rs1398954	18	34010589	0.105322	0.0225501	3e-06	7738	A	G	0.839316	0.160684	0.00299203	23.2158	Gut bacterial pathway abundance	PWY-GLYCOLYSIS
1793	GCST90027631	glycolysis I ( from glucose 6 phosphate )	rs1394890	18	1200631	-0.182706	0.0393463	3.43e-06	7738	T	C	0.946721	0.053279	0.00336755	26.1394	Gut bacterial pathway abundance	PWY-GLYCOLYSIS
1794	GCST90027631	glycolysis I ( from glucose 6 phosphate )	rs12626113	20	54318925	0.0910727	0.0196979	3.77e-06	7738	T	C	0.246035	0.246035	0.00307719	23.8786	Gut bacterial pathway abundance	PWY-GLYCOLYSIS
1795	GCST90027630	superpathway of glycolysis and Entner Doudoroff	rs73001914	3	2585609	-0.099592	0.0217077	4.48e-06	7738	G	A	0.182659	0.182659	0.00296158	22.9788	Gut bacterial pathway abundance	PWY-GLYCOLYSIS E D
1796	GCST90027630	superpathway of glycolysis and Entner Doudoroff	rs34746747	8	78639613	0.0974371	0.0180461	6.69e-08	7738	A	T	0.332093	0.332093	0.00421167	32.7193	Gut bacterial pathway abundance	PWY-GLYCOLYSIS E D
1797	GCST90027630	superpathway of glycolysis and Entner Doudoroff	rs7861671	9	82800248	-0.0956664	0.0215059	8.65e-06	7738	C	G	0.824424	0.175576	0.0026495	20.551	Gut bacterial pathway abundance	PWY-GLYCOLYSIS E D
1798	GCST90027630	superpathway of glycolysis and Entner Doudoroff	rs56355152	10	14216561	0.0855056	0.0184332	3.51e-06	7738	G	A	0.282307	0.282307	0.00296264	22.9871	Gut bacterial pathway abundance	PWY-GLYCOLYSIS E D
1799	GCST90027630	superpathway of glycolysis and Entner Doudoroff	rs7305791	12	60220568	-0.086344	0.0185708	3.33e-06	7738	T	A	0.267398	0.267398	0.00292093	22.6625	Gut bacterial pathway abundance	PWY-GLYCOLYSIS E D
1800	GCST90027630	superpathway of glycolysis and Entner Doudoroff	rs17122325	14	86894654	0.0906787	0.0183615	7.87e-07	7738	T	G	0.283931	0.283931	0.00334355	25.9525	Gut bacterial pathway abundance	PWY-GLYCOLYSIS E D
1801	GCST90027630	superpathway of glycolysis and Entner Doudoroff	rs61641915	14	69177415	0.0857279	0.0186268	4.18e-06	7738	G	A	0.265486	0.265486	0.00286626	22.2371	Gut bacterial pathway abundance	PWY-GLYCOLYSIS E D
1802	GCST90027630	superpathway of glycolysis and Entner Doudoroff	rs7228238	18	2641314	-0.0898501	0.016609	6.31e-08	7738	T	C	0.415585	0.415585	0.00392146	30.4559	Gut bacterial pathway abundance	PWY-GLYCOLYSIS E D
1803	GCST90027630	superpathway of glycolysis and Entner Doudoroff	rs2423617	20	11802439	-0.0767759	0.016646	3.98e-06	7738	G	A	0.416906	0.416906	0.00286587	22.2341	Gut bacterial pathway abundance	PWY-GLYCOLYSIS E D
1804	GCST90027632	glyoxylate cycle	rs938914	3	116309057	-0.0944631	0.0213343	9.52e-06	7738	C	T	0.441336	0.441336	0.00440022	34.1906	Gut bacterial pathway abundance	PWY-GLYOXYLATE BYPASS
1805	GCST90027632	glyoxylate cycle	rs62385620	5	167763951	0.161437	0.03486	3.64e-06	7738	A	T	0.113762	0.113762	0.00525513	40.8685	Gut bacterial pathway abundance	PWY-GLYOXYLATE BYPASS
1806	GCST90027632	glyoxylate cycle	rs3801158	7	41739141	-0.125045	0.0269673	3.54e-06	7738	C	G	0.802068	0.197932	0.00496466	38.5983	Gut bacterial pathway abundance	PWY-GLYOXYLATE BYPASS
1807	GCST90027632	glyoxylate cycle	rs245907	7	29202049	-0.0983522	0.0210104	2.85e-06	7738	A	G	0.475389	0.475389	0.00482486	37.5061	Gut bacterial pathway abundance	PWY-GLYOXYLATE BYPASS
1808	GCST90027632	glyoxylate cycle	rs10866960	8	3752847	-0.1047	0.0233281	7.18e-06	7738	C	T	0.716727	0.283273	0.00445125	34.5889	Gut bacterial pathway abundance	PWY-GLYOXYLATE BYPASS
1809	GCST90027632	glyoxylate cycle	rs7913326	10	11564312	0.123808	0.0263067	2.52e-06	7738	C	T	0.197293	0.197293	0.00485508	37.7421	Gut bacterial pathway abundance	PWY-GLYOXYLATE BYPASS
1810	GCST90027632	glyoxylate cycle	rs78848972	11	87743667	0.140326	0.029612	2.15e-06	7738	G	A	0.149857	0.149857	0.00501736	39.01	Gut bacterial pathway abundance	PWY-GLYOXYLATE BYPASS
1811	GCST90027632	glyoxylate cycle	rs806312	13	50885844	-0.0959467	0.0214174	7.47e-06	7738	G	A	0.39374	0.39374	0.004395	34.1498	Gut bacterial pathway abundance	PWY-GLYOXYLATE BYPASS
1812	GCST90027632	glyoxylate cycle	rs78069526	13	80896295	-0.144569	0.0319216	5.93e-06	7738	A	G	0.126714	0.126714	0.00462553	35.9494	Gut bacterial pathway abundance	PWY-GLYOXYLATE BYPASS
1813	GCST90027632	glyoxylate cycle	rs11627712	14	33024586	0.108539	0.0240302	6.28e-06	7738	A	G	0.253168	0.253168	0.00445485	34.617	Gut bacterial pathway abundance	PWY-GLYOXYLATE BYPASS
1814	GCST90027632	glyoxylate cycle	rs12921798	16	62405413	0.211209	0.0457533	3.91e-06	7738	A	G	0.0598904	0.0598904	0.00502332	39.0566	Gut bacterial pathway abundance	PWY-GLYOXYLATE BYPASS
1815	GCST90027633	heme biosynthesis I (aerobic)	rs11678288	2	65774687	-0.085742	0.0191698	7.72e-06	7738	A	T	0.606247	0.393753	0.00350987	27.248	Gut bacterial pathway abundance	PWY-HEME BIOSYNTHESIS II
1816	GCST90027633	heme biosynthesis I (aerobic)	rs1395789	3	100822006	0.115492	0.0216315	9.34e-08	7738	G	C	0.723195	0.276805	0.00534027	41.5341	Gut bacterial pathway abundance	PWY-HEME BIOSYNTHESIS II
1817	GCST90027633	heme biosynthesis I (aerobic)	rs2128405	3	65100060	0.198151	0.0432315	4.57e-06	7738	C	A	0.0500915	0.0500915	0.00373653	29.0142	Gut bacterial pathway abundance	PWY-HEME BIOSYNTHESIS II
1818	GCST90027633	heme biosynthesis I (aerobic)	rs1496548	7	146953219	-0.0894676	0.0187506	1.83e-06	7738	T	C	0.549	0.451	0.00396379	30.7859	Gut bacterial pathway abundance	PWY-HEME BIOSYNTHESIS II
1819	GCST90027633	heme biosynthesis I (aerobic)	rs2054065	8	14905912	0.084338	0.0189019	8.12e-06	7738	C	T	0.554871	0.445129	0.00351362	27.2772	Gut bacterial pathway abundance	PWY-HEME BIOSYNTHESIS II
1820	GCST90027633	heme biosynthesis I (aerobic)	rs11788169	9	125225045	0.187961	0.0404357	3.35e-06	7738	G	T	0.0575425	0.0575425	0.00383192	29.7577	Gut bacterial pathway abundance	PWY-HEME BIOSYNTHESIS II
1821	GCST90027633	heme biosynthesis I (aerobic)	rs2373545	11	80314579	-0.145595	0.0323979	6.99e-06	7738	C	G	0.104418	0.104418	0.00396464	30.7925	Gut bacterial pathway abundance	PWY-HEME BIOSYNTHESIS II
1822	GCST90027633	heme biosynthesis I (aerobic)	rs10836973	11	4957919	-0.127111	0.0281251	6.2e-06	7738	A	C	0.127794	0.127794	0.00360185	27.9646	Gut bacterial pathway abundance	PWY-HEME BIOSYNTHESIS II
1823	GCST90027633	heme biosynthesis I (aerobic)	rs55950535	13	108111161	-0.161429	0.0359358	7.05e-06	7738	T	C	0.0739645	0.0739645	0.0035698	27.7149	Gut bacterial pathway abundance	PWY-HEME BIOSYNTHESIS II
1824	GCST90027633	heme biosynthesis I (aerobic)	rs111974902	14	33880477	0.145393	0.0313641	3.56e-06	7738	T	C	0.101329	0.101329	0.00384992	29.8981	Gut bacterial pathway abundance	PWY-HEME BIOSYNTHESIS II
1825	GCST90027633	heme biosynthesis I (aerobic)	rs16966731	16	10052440	0.08983	0.0201382	8.17e-06	7738	C	T	0.328583	0.328583	0.00356049	27.6424	Gut bacterial pathway abundance	PWY-HEME BIOSYNTHESIS II
1826	GCST90027633	heme biosynthesis I (aerobic)	rs2427354	20	61022814	0.098874	0.0211457	2.93e-06	7738	C	T	0.707789	0.292211	0.00404385	31.4102	Gut bacterial pathway abundance	PWY-HEME BIOSYNTHESIS II
1827	GCST90027633	heme biosynthesis I (aerobic)	rs6043422	20	15649366	0.0848707	0.0189889	7.84e-06	7738	A	G	0.513648	0.486352	0.00359883	27.9411	Gut bacterial pathway abundance	PWY-HEME BIOSYNTHESIS II
1828	GCST90027634	NAD salvage pathway II	rs9817097	3	191538106	0.172688	0.037962	5.39e-06	7738	G	C	0.111594	0.111594	0.00591298	46.0149	Gut bacterial pathway abundance	PWY-NAD BIOSYNTHESIS II
1829	GCST90027634	NAD salvage pathway II	rs2342646	6	169033082	0.111203	0.0248464	7.62e-06	7738	A	G	0.680086	0.319914	0.00538096	41.8523	Gut bacterial pathway abundance	PWY-NAD BIOSYNTHESIS II
1830	GCST90027634	NAD salvage pathway II	rs245907	7	29202049	-0.10733	0.0231189	3.44e-06	7738	A	G	0.471259	0.471259	0.00574083	44.6675	Gut bacterial pathway abundance	PWY-NAD BIOSYNTHESIS II
1831	GCST90027634	NAD salvage pathway II	rs12533114	7	6328455	0.111225	0.0245945	6.12e-06	7738	G	A	0.371541	0.371541	0.00577721	44.9522	Gut bacterial pathway abundance	PWY-NAD BIOSYNTHESIS II
1832	GCST90027634	NAD salvage pathway II	rs2819206	9	18254023	0.110186	0.024021	4.5e-06	7738	T	C	0.604069	0.395931	0.0058075	45.1892	Gut bacterial pathway abundance	PWY-NAD BIOSYNTHESIS II
1833	GCST90027634	NAD salvage pathway II	rs55811317	11	76422031	0.116996	0.0258969	6.25e-06	7738	T	C	0.297823	0.297823	0.00572502	44.5438	Gut bacterial pathway abundance	PWY-NAD BIOSYNTHESIS II
1834	GCST90027634	NAD salvage pathway II	rs1793041	11	106402293	0.105175	0.0236014	8.34e-06	7738	T	C	0.38314	0.38314	0.00522876	40.6623	Gut bacterial pathway abundance	PWY-NAD BIOSYNTHESIS II
1835	GCST90027634	NAD salvage pathway II	rs11219874	11	124910797	-0.17099	0.0376582	5.61e-06	7738	C	T	0.101727	0.101727	0.00534338	41.5584	Gut bacterial pathway abundance	PWY-NAD BIOSYNTHESIS II
1836	GCST90027634	NAD salvage pathway II	rs9603946	13	113422688	0.1547	0.0340081	5.39e-06	7738	T	C	0.148854	0.148854	0.00606422	47.1991	Gut bacterial pathway abundance	PWY-NAD BIOSYNTHESIS II
1837	GCST90027634	NAD salvage pathway II	rs11629188	14	105293940	-0.154934	0.0316149	9.55e-07	7738	G	C	0.18	0.18	0.00708614	55.2096	Gut bacterial pathway abundance	PWY-NAD BIOSYNTHESIS II
1838	GCST90027634	NAD salvage pathway II	rs7194361	16	79108354	-0.164574	0.0328522	5.46e-07	7738	T	C	0.202604	0.202604	0.00875134	68.2981	Gut bacterial pathway abundance	PWY-NAD BIOSYNTHESIS II
1839	GCST90027634	NAD salvage pathway II	rs16967152	18	33361529	0.130239	0.0273366	1.9e-06	7738	C	T	0.224629	0.224629	0.00590864	45.9809	Gut bacterial pathway abundance	PWY-NAD BIOSYNTHESIS II
1840	GCST90027634	NAD salvage pathway II	rs11664244	18	72830878	0.160054	0.0350864	5.07e-06	7738	A	G	0.870587	0.129413	0.00577236	44.9142	Gut bacterial pathway abundance	PWY-NAD BIOSYNTHESIS II
1841	GCST90027634	NAD salvage pathway II	rs34588554	19	14237657	-0.172734	0.0373969	3.86e-06	7738	A	G	0.101972	0.101972	0.00546458	42.5062	Gut bacterial pathway abundance	PWY-NAD BIOSYNTHESIS II
1842	GCST90027635	TCA cycle VIII ( helicobacter )	rs12035973	1	84043269	0.137461	0.029716	3.73e-06	7738	A	G	0.171607	0.171607	0.0053723	41.7846	Gut bacterial pathway abundance	PWY-REDCITCYC
1843	GCST90027635	TCA cycle VIII ( helicobacter )	rs61545203	1	59551207	-0.167342	0.0360257	3.4e-06	7738	C	A	0.106004	0.106004	0.00530759	41.2786	Gut bacterial pathway abundance	PWY-REDCITCYC
1844	GCST90027635	TCA cycle VIII ( helicobacter )	rs10159356	1	48103139	-0.140708	0.024349	7.52e-09	7738	G	A	0.307959	0.307959	0.00843903	65.8399	Gut bacterial pathway abundance	PWY-REDCITCYC
1845	GCST90027635	TCA cycle VIII ( helicobacter )	rs2420153	3	167619583	0.205908	0.0439944	2.86e-06	7738	T	A	0.923444	0.076556	0.00599468	46.6545	Gut bacterial pathway abundance	PWY-REDCITCYC
1846	GCST90027635	TCA cycle VIII ( helicobacter )	rs62303695	4	46916149	-0.153066	0.0343611	8.4e-06	7738	C	A	0.118713	0.118713	0.00490234	38.1113	Gut bacterial pathway abundance	PWY-REDCITCYC
1847	GCST90027635	TCA cycle VIII ( helicobacter )	rs3923652	7	155148917	-0.173724	0.0362716	1.67e-06	7738	C	A	0.104567	0.104567	0.00565168	43.9699	Gut bacterial pathway abundance	PWY-REDCITCYC
1848	GCST90027635	TCA cycle VIII ( helicobacter )	rs10813349	9	3080031	-0.105645	0.0237828	8.91e-06	7738	T	C	0.413631	0.413631	0.00541392	42.1101	Gut bacterial pathway abundance	PWY-REDCITCYC
1849	GCST90027635	TCA cycle VIII ( helicobacter )	rs7111149	11	130458329	-0.0989675	0.0222627	8.77e-06	7738	G	A	0.567282	0.432718	0.00480861	37.3791	Gut bacterial pathway abundance	PWY-REDCITCYC
1850	GCST90027635	TCA cycle VIII ( helicobacter )	rs12371717	12	131912479	0.106466	0.0239541	8.81e-06	7738	T	C	0.337762	0.337762	0.0050708	39.4277	Gut bacterial pathway abundance	PWY-REDCITCYC
1851	GCST90027635	TCA cycle VIII ( helicobacter )	rs8057488	16	12628286	0.244418	0.0501257	1.08e-06	7738	T	C	0.0512434	0.0512434	0.00580884	45.1997	Gut bacterial pathway abundance	PWY-REDCITCYC
1852	GCST90027635	TCA cycle VIII ( helicobacter )	rs9965721	18	71504308	-0.116121	0.025158	3.92e-06	7738	C	A	0.582177	0.417823	0.00655993	51.0827	Gut bacterial pathway abundance	PWY-REDCITCYC
1853	GCST90027636	superpathway of glyoxylate bypass and TCA	rs73952138	2	124286912	0.18117	0.0408204	9.07e-06	7738	A	C	0.0902387	0.0902387	0.00538918	41.9166	Gut bacterial pathway abundance	PWY-TCA GLYOX BYPASS
1854	GCST90027636	superpathway of glyoxylate bypass and TCA	rs10189685	2	203488449	-0.110199	0.024874	9.41e-06	7738	A	G	0.316834	0.316834	0.00525707	40.8836	Gut bacterial pathway abundance	PWY-TCA GLYOX BYPASS
1855	GCST90027636	superpathway of glyoxylate bypass and TCA	rs6809947	3	122780164	0.112391	0.0254192	9.8e-06	7738	G	A	0.409104	0.409104	0.00610714	47.5351	Gut bacterial pathway abundance	PWY-TCA GLYOX BYPASS
1856	GCST90027636	superpathway of glyoxylate bypass and TCA	rs7775419	6	143348832	-0.204563	0.0461964	9.51e-06	7738	T	C	0.0668613	0.0668613	0.00522162	40.6065	Gut bacterial pathway abundance	PWY-TCA GLYOX BYPASS
1857	GCST90027636	superpathway of glyoxylate bypass and TCA	rs117650960	6	146897771	-0.240704	0.0534886	6.79e-06	7738	C	T	0.0585564	0.0585564	0.00638801	49.7353	Gut bacterial pathway abundance	PWY-TCA GLYOX BYPASS
1858	GCST90027636	superpathway of glyoxylate bypass and TCA	rs7798574	7	155153238	0.181742	0.0360849	4.74e-07	7738	C	T	0.886375	0.113625	0.00665322	51.8141	Gut bacterial pathway abundance	PWY-TCA GLYOX BYPASS
1859	GCST90027636	superpathway of glyoxylate bypass and TCA	rs72814612	10	95941459	0.185814	0.0398171	3.06e-06	7738	C	A	0.105935	0.105935	0.00654027	50.9286	Gut bacterial pathway abundance	PWY-TCA GLYOX BYPASS
1860	GCST90027636	superpathway of glyoxylate bypass and TCA	rs6502722	17	3272189	-0.146169	0.0329833	9.35e-06	7738	A	G	0.149997	0.149997	0.00544808	42.3772	Gut bacterial pathway abundance	PWY-TCA GLYOX BYPASS
1861	GCST90027636	superpathway of glyoxylate bypass and TCA	rs1048344	19	51525703	-0.173197	0.0371547	3.14e-06	7738	C	T	0.169473	0.169473	0.00844433	65.8816	Gut bacterial pathway abundance	PWY-TCA GLYOX BYPASS
1862	GCST90027514	superpathway of L alanine biosynthesis	rs2640045	1	95200211	0.104422	0.021887	1.83e-06	7738	T	C	0.448329	0.448329	0.00539375	41.9523	Gut bacterial pathway abundance	PWY0-1061
1863	GCST90027514	superpathway of L alanine biosynthesis	rs57070266	2	11225028	-0.167376	0.0376323	8.68e-06	7738	C	T	0.0895804	0.0895804	0.00456952	35.5121	Gut bacterial pathway abundance	PWY0-1061
1864	GCST90027514	superpathway of L alanine biosynthesis	rs2197911	3	16753607	-0.135967	0.0292369	3.31e-06	7738	A	G	0.863153	0.136847	0.00436737	33.9342	Gut bacterial pathway abundance	PWY0-1061
1865	GCST90027514	superpathway of L alanine biosynthesis	rs2636908	3	193676416	0.224474	0.0446249	4.9e-07	7738	C	T	0.0721462	0.0721462	0.00674614	52.5426	Gut bacterial pathway abundance	PWY0-1061
1866	GCST90027514	superpathway of L alanine biosynthesis	rs76618342	3	83822528	0.206201	0.0447123	3.99e-06	7738	T	C	0.0531755	0.0531755	0.00428147	33.2638	Gut bacterial pathway abundance	PWY0-1061
1867	GCST90027514	superpathway of L alanine biosynthesis	rs4580784	5	27680835	-0.210802	0.0455807	3.75e-06	7738	A	G	0.0617492	0.0617492	0.00514908	40.0395	Gut bacterial pathway abundance	PWY0-1061
1868	GCST90027514	superpathway of L alanine biosynthesis	rs62385620	5	167763951	0.163648	0.0340993	1.59e-06	7738	A	T	0.111596	0.111596	0.0053102	41.299	Gut bacterial pathway abundance	PWY0-1061
1869	GCST90027514	superpathway of L alanine biosynthesis	rs7840028	8	67957130	0.175219	0.0375257	3.02e-06	7738	T	C	0.0810718	0.0810718	0.0045745	35.551	Gut bacterial pathway abundance	PWY0-1061
1870	GCST90027514	superpathway of L alanine biosynthesis	rs17777155	9	18201242	-0.150878	0.0325761	3.63e-06	7738	G	A	0.115793	0.115793	0.00466142	36.2296	Gut bacterial pathway abundance	PWY0-1061
1871	GCST90027514	superpathway of L alanine biosynthesis	rs7947704	11	119412210	0.156566	0.0348804	7.17e-06	7738	T	C	0.0953912	0.0953912	0.00423052	32.8664	Gut bacterial pathway abundance	PWY0-1061
1872	GCST90027515	ADP-L-glycero-beta-D-manno-heptose Biosynthesis	rs4629160	2	116060217	0.117549	0.0263033	7.86e-06	7738	G	A	0.778644	0.221356	0.00476319	37.0244	Gut bacterial pathway abundance	PWY-0-1241
1873	GCST90027515	ADP-L-glycero-beta-D-manno-heptose Biosynthesis	rs71420343	2	59988924	0.138554	0.0301188	4.22e-06	7738	C	T	0.164126	0.164126	0.00526728	40.9634	Gut bacterial pathway abundance	PWY-0-1241
1874	GCST90027515	ADP-L-glycero-beta-D-manno-heptose Biosynthesis	rs13007128	2	66651276	0.106983	0.0237458	6.63e-06	7738	T	C	0.443255	0.443255	0.00564897	43.9487	Gut bacterial pathway abundance	PWY-0-1241
1875	GCST90027515	ADP-L-glycero-beta-D-manno-heptose Biosynthesis	rs12633789	3	16390078	0.171793	0.037161	3.78e-06	7738	A	G	0.102012	0.102012	0.00540708	42.0566	Gut bacterial pathway abundance	PWY-0-1241
1876	GCST90027515	ADP-L-glycero-beta-D-manno-heptose Biosynthesis	rs10866668	5	173206371	0.102054	0.0224407	5.42e-06	7738	G	C	0.476055	0.476055	0.00519557	40.4028	Gut bacterial pathway abundance	PWY-0-1241
1877	GCST90027515	ADP-L-glycero-beta-D-manno-heptose Biosynthesis	rs3923652	7	155148917	-0.163821	0.0357516	4.6e-06	7738	C	A	0.103319	0.103319	0.00497264	38.6606	Gut bacterial pathway abundance	PWY-0-1241
1878	GCST90027515	ADP-L-glycero-beta-D-manno-heptose Biosynthesis	rs35006616	7	16068628	0.107238	0.022109	1.23e-06	7738	A	G	0.467335	0.467335	0.00572545	44.5472	Gut bacterial pathway abundance	PWY-0-1241
1879	GCST90027515	ADP-L-glycero-beta-D-manno-heptose Biosynthesis	rs6581517	12	64394752	0.103616	0.0233533	9.13e-06	7738	T	A	0.36771	0.36771	0.00499235	38.8146	Gut bacterial pathway abundance	PWY-0-1241
1880	GCST90027515	ADP-L-glycero-beta-D-manno-heptose Biosynthesis	rs17175056	13	94779284	0.152298	0.0331672	4.39e-06	7738	G	A	0.122605	0.122605	0.00499024	38.7981	Gut bacterial pathway abundance	PWY-0-1241
1881	GCST90027515	ADP-L-glycero-beta-D-manno-heptose Biosynthesis	rs1444625	13	43851788	-0.161047	0.0329118	9.92e-07	7738	G	C	0.130907	0.130907	0.00590153	45.9252	Gut bacterial pathway abundance	PWY-0-1241
1882	GCST90027515	ADP-L-glycero-beta-D-manno-heptose Biosynthesis	rs9923601	16	79345648	0.200457	0.045196	9.2e-06	7738	A	G	0.0630599	0.0630599	0.00474829	36.908	Gut bacterial pathway abundance	PWY-0-1241
1883	GCST90027516	anhydromuropeptides recycling	rs7544236	1	199108406	0.0825818	0.0175279	2.46e-06	7738	C	T	0.360295	0.360295	0.00314367	24.3961	Gut bacterial pathway abundance	PWY-0 1261
1884	GCST90027516	anhydromuropeptides recycling	rs11588833	1	171774483	-0.131667	0.0297656	9.71e-06	7738	G	A	0.0865587	0.0865587	0.00274142	21.2659	Gut bacterial pathway abundance	PWY-0 1261
1885	GCST90027516	anhydromuropeptides recycling	rs11707688	3	64399587	-0.109234	0.0246485	9.35e-06	7738	T	C	0.157658	0.157658	0.0031692	24.5949	Gut bacterial pathway abundance	PWY-0 1261
1886	GCST90027516	anhydromuropeptides recycling	rs59853081	4	168417011	-0.0841117	0.0188956	8.53e-06	7738	T	C	0.280601	0.280601	0.00285629	22.1595	Gut bacterial pathway abundance	PWY-0 1261
1887	GCST90027516	anhydromuropeptides recycling	rs10504039	8	40937651	-0.101677	0.0226642	7.25e-06	7738	C	T	0.15413	0.15413	0.00269567	20.91	Gut bacterial pathway abundance	PWY-0 1261
1888	GCST90027516	anhydromuropeptides recycling	rs4501561	8	132168988	0.105819	0.0234874	6.63e-06	7738	C	T	0.840069	0.159931	0.00300888	23.3469	Gut bacterial pathway abundance	PWY-0 1261
1889	GCST90027516	anhydromuropeptides recycling	rs7964114	12	118532402	0.0920566	0.0197131	3.01e-06	7738	C	T	0.240609	0.240609	0.00309683	24.0315	Gut bacterial pathway abundance	PWY-0 1261
1890	GCST90027516	anhydromuropeptides recycling	rs7228238	18	2641314	-0.0837211	0.0168889	7.15e-07	7738	T	C	0.416673	0.416673	0.00340728	26.4488	Gut bacterial pathway abundance	PWY-0 1261
1891	GCST90027517	purine ribonucleosides degradation	rs9286959	1	29840322	0.0807536	0.0168288	1.6e-06	7738	A	T	0.438789	0.438789	0.00321171	24.9258	Gut bacterial pathway abundance	PWY-0 1296
1892	GCST90027517	purine ribonucleosides degradation	rs6669249	1	95531373	-0.0853442	0.0186355	4.66e-06	7738	C	A	0.756591	0.243409	0.00268272	20.8094	Gut bacterial pathway abundance	PWY-0 1296
1893	GCST90027517	purine ribonucleosides degradation	rs6806908	3	149676059	0.0901572	0.020315	9.08e-06	7738	A	G	0.278595	0.278595	0.00326726	25.3584	Gut bacterial pathway abundance	PWY-0 1296
1894	GCST90027517	purine ribonucleosides degradation	rs416270	3	148351156	-0.0856028	0.0187084	4.75e-06	7738	T	G	0.265633	0.265633	0.00285891	22.18	Gut bacterial pathway abundance	PWY-0 1296
1895	GCST90027517	purine ribonucleosides degradation	rs7699343	4	55710544	0.0948032	0.0213909	9.34e-06	7738	T	C	0.173113	0.173113	0.00257307	19.9566	Gut bacterial pathway abundance	PWY-0 1296
1896	GCST90027517	purine ribonucleosides degradation	rs1468579	7	157536971	-0.0929607	0.0193606	1.57e-06	7738	T	C	0.256093	0.256093	0.00329265	25.5561	Gut bacterial pathway abundance	PWY-0 1296
1897	GCST90027517	purine ribonucleosides degradation	rs76985731	13	27815189	0.180318	0.0366688	8.77e-07	7738	C	T	0.0534186	0.0534186	0.0032882	25.5215	Gut bacterial pathway abundance	PWY-0 1296
1898	GCST90027517	purine ribonucleosides degradation	rs12915465	15	55603302	0.132221	0.0279715	2.28e-06	7738	C	T	0.0932693	0.0932693	0.00295698	22.943	Gut bacterial pathway abundance	PWY-0 1296
1899	GCST90027517	purine ribonucleosides degradation	rs2425056	20	33909245	-0.0745895	0.0168811	9.94e-06	7738	A	G	0.344212	0.344212	0.00251174	19.4798	Gut bacterial pathway abundance	PWY-0 1296
1900	GCST90027518	superpathway of purine deoxyribonucleosides degradation	rs7608101	2	78383288	0.0836171	0.0183571	5.24e-06	7738	C	T	0.283873	0.283873	0.00284272	22.054	Gut bacterial pathway abundance	PWY-0 1297
1901	GCST90027518	superpathway of purine deoxyribonucleosides degradation	rs17639960	2	193447212	-0.109664	0.0231362	2.14e-06	7738	C	T	0.156483	0.156483	0.00317482	24.6386	Gut bacterial pathway abundance	PWY-0 1297
1902	GCST90027518	superpathway of purine deoxyribonucleosides degradation	rs74770935	2	84567830	0.15038	0.0330514	5.37e-06	7738	T	A	0.0673448	0.0673448	0.00284076	22.0388	Gut bacterial pathway abundance	PWY-0 1297
1903	GCST90027518	superpathway of purine deoxyribonucleosides degradation	rs7349706	4	41663002	0.0810335	0.0176312	4.31e-06	7738	C	A	0.345869	0.345869	0.00297123	23.0539	Gut bacterial pathway abundance	PWY-0 1297
1904	GCST90027518	superpathway of purine deoxyribonucleosides degradation	rs2914928	5	97048466	-0.0816632	0.0177702	4.32e-06	7738	C	T	0.307512	0.307512	0.00284025	22.0348	Gut bacterial pathway abundance	PWY-0 1297
1905	GCST90027518	superpathway of purine deoxyribonucleosides degradation	rs35108480	5	174248861	0.0804747	0.0181741	9.51e-06	7738	C	G	0.297202	0.297202	0.0027054	20.9857	Gut bacterial pathway abundance	PWY-0 1297
1906	GCST90027518	superpathway of purine deoxyribonucleosides degradation	rs12700304	7	21840496	0.0872428	0.0187529	3.28e-06	7738	T	G	0.250107	0.250107	0.00285505	22.1499	Gut bacterial pathway abundance	PWY-0 1297
1907	GCST90027518	superpathway of purine deoxyribonucleosides degradation	rs9527167	13	31657667	0.110794	0.0229484	1.38e-06	7738	G	A	0.17668	0.17668	0.00357124	27.7261	Gut bacterial pathway abundance	PWY-0 1297
1908	GCST90027518	superpathway of purine deoxyribonucleosides degradation	rs11543947	14	23504021	-0.173247	0.0339465	3.33e-07	7738	A	G	0.069182	0.069182	0.00386562	30.0205	Gut bacterial pathway abundance	PWY-0 1297
1909	GCST90027518	superpathway of purine deoxyribonucleosides degradation	rs111171	16	20959390	-0.0924102	0.0187424	8.2e-07	7738	G	A	0.729093	0.270907	0.00337344	26.1853	Gut bacterial pathway abundance	PWY-0 1297
1910	GCST90027518	superpathway of purine deoxyribonucleosides degradation	rs1009644	19	45560373	-0.0744787	0.0165694	6.96e-06	7738	C	T	0.591879	0.408121	0.00267988	20.7873	Gut bacterial pathway abundance	PWY-0 1297
1911	GCST90027519	superpathway of pyrimidine deoxyribonucleosides degradation	rs62248586	3	11849975	-0.0795788	0.0172392	3.91e-06	7738	T	G	0.375075	0.375075	0.00296873	23.0345	Gut bacterial pathway abundance	PWY-0 1298
1912	GCST90027519	superpathway of pyrimidine deoxyribonucleosides degradation	rs2309464	4	182241408	0.0854547	0.019089	7.58e-06	7738	G	T	0.24989	0.24989	0.00273764	21.2365	Gut bacterial pathway abundance	PWY-0 1298
1913	GCST90027519	superpathway of pyrimidine deoxyribonucleosides degradation	rs11957688	5	22835892	0.15521	0.0343438	6.2e-06	7738	C	T	0.060138	0.060138	0.00272322	21.1243	Gut bacterial pathway abundance	PWY-0 1298
1914	GCST90027519	superpathway of pyrimidine deoxyribonucleosides degradation	rs257077	5	5833993	-0.101168	0.0220981	4.69e-06	7738	T	G	0.82837	0.17163	0.00291027	22.5796	Gut bacterial pathway abundance	PWY-0 1298
1915	GCST90027519	superpathway of pyrimidine deoxyribonucleosides degradation	rs997227	6	80340670	-0.077565	0.01695	4.74e-06	7738	A	C	0.412248	0.412248	0.00291551	22.6203	Gut bacterial pathway abundance	PWY-0 1298
1916	GCST90027519	superpathway of pyrimidine deoxyribonucleosides degradation	rs6944623	7	33219861	0.10404	0.0227051	4.6e-06	7738	C	G	0.844165	0.155835	0.00284789	22.0942	Gut bacterial pathway abundance	PWY-0 1298
1917	GCST90027519	superpathway of pyrimidine deoxyribonucleosides degradation	rs1467160	8	66299726	-0.0751674	0.0166274	6.16e-06	7738	G	T	0.459531	0.459531	0.00280656	21.7727	Gut bacterial pathway abundance	PWY-0 1298
1918	GCST90027519	superpathway of pyrimidine deoxyribonucleosides degradation	rs56332785	8	67115186	0.0801429	0.0177352	6.22e-06	7738	T	C	0.320611	0.320611	0.00279806	21.7065	Gut bacterial pathway abundance	PWY-0 1298
1919	GCST90027519	superpathway of pyrimidine deoxyribonucleosides degradation	rs77470149	9	93365000	0.171368	0.0365039	2.67e-06	7738	A	G	0.0523097	0.0523097	0.00291164	22.5902	Gut bacterial pathway abundance	PWY-0 1298
1920	GCST90027519	superpathway of pyrimidine deoxyribonucleosides degradation	rs7859597	9	15075185	0.0846329	0.0184862	4.69e-06	7738	G	A	0.257566	0.257566	0.0027394	21.2502	Gut bacterial pathway abundance	PWY-0 1298
1921	GCST90027519	superpathway of pyrimidine deoxyribonucleosides degradation	rs79103551	9	73406240	0.152765	0.0333575	4.66e-06	7738	T	C	0.0647766	0.0647766	0.00282756	21.936	Gut bacterial pathway abundance	PWY-0 1298
1922	GCST90027519	superpathway of pyrimidine deoxyribonucleosides degradation	rs17185203	12	68821543	-0.0819107	0.0182028	6.8e-06	7738	A	C	0.277257	0.277257	0.00268892	20.8576	Gut bacterial pathway abundance	PWY-0 1298
1923	GCST90027519	superpathway of pyrimidine deoxyribonucleosides degradation	rs7138789	12	97790219	0.119569	0.0266099	7.01e-06	7738	A	G	0.113296	0.113296	0.0028725	22.2857	Gut bacterial pathway abundance	PWY-0 1298
1924	GCST90027519	superpathway of pyrimidine deoxyribonucleosides degradation	rs73169038	13	31655813	-0.141377	0.0309812	5.04e-06	7738	G	A	0.0739753	0.0739753	0.0027384	21.2424	Gut bacterial pathway abundance	PWY-0 1298
1925	GCST90027519	superpathway of pyrimidine deoxyribonucleosides degradation	rs3785328	16	57677789	-0.16513	0.0322689	3.1e-07	7738	G	A	0.0679896	0.0679896	0.00345577	26.8266	Gut bacterial pathway abundance	PWY-0 1298
1926	GCST90027520	polymyxin resistance	rs12472695	2	65804266	0.149611	0.032136	3.23e-06	7738	T	C	0.299909	0.299909	0.00939942	73.4039	Gut bacterial pathway abundance	PWY-0 1338
1927	GCST90027520	polymyxin resistance	rs3106302	2	231840110	0.162574	0.0358688	5.83e-06	7738	T	C	0.617457	0.382543	0.0124859	97.812	Gut bacterial pathway abundance	PWY-0 1338
1928	GCST90027520	polymyxin resistance	rs13140831	4	44580804	0.139782	0.0315732	9.54e-06	7738	A	G	0.548186	0.451814	0.00967877	75.6067	Gut bacterial pathway abundance	PWY-0 1338
1929	GCST90027520	polymyxin resistance	rs12718724	7	52995901	-0.202477	0.0448731	6.42e-06	7738	T	C	0.119583	0.119583	0.00863255	67.3629	Gut bacterial pathway abundance	PWY-0 1338
1930	GCST90027520	polymyxin resistance	rs884587	10	112374302	0.143447	0.0322801	8.84e-06	7738	T	C	0.343527	0.343527	0.00928091	72.4697	Gut bacterial pathway abundance	PWY-0 1338
1931	GCST90027520	polymyxin resistance	rs7478946	11	12002139	-0.143621	0.0316509	5.69e-06	7738	T	C	0.612149	0.387851	0.00979463	76.5207	Gut bacterial pathway abundance	PWY-0 1338
1932	GCST90027520	polymyxin resistance	rs4942275	13	44665868	0.224867	0.041483	5.94e-08	7738	T	C	0.141655	0.141655	0.0122963	96.3086	Gut bacterial pathway abundance	PWY-0 1338
1933	GCST90027520	polymyxin resistance	rs76296650	16	83333772	-0.241937	0.045853	1.32e-07	7738	G	A	0.123104	0.123104	0.0126373	99.0135	Gut bacterial pathway abundance	PWY-0 1338
1934	GCST90027520	polymyxin resistance	rs7225041	17	505227	-0.154749	0.0331496	3.04e-06	7738	C	G	0.317453	0.317453	0.0103776	81.1231	Gut bacterial pathway abundance	PWY-0 1338
1935	GCST90027520	polymyxin resistance	rs135184	22	34492709	0.177769	0.0395527	6.97e-06	7738	T	A	0.788217	0.211783	0.0105506	82.4901	Gut bacterial pathway abundance	PWY-0 1338
1936	GCST90027521	superpathway of heme biosynthesis from uroporphyrinogen III	rs62174134	2	130195963	-0.156658	0.0333638	2.66e-06	7738	T	C	0.209295	0.209295	0.00812285	63.353	Gut bacterial pathway abundance	PWY-0 1415
1937	GCST90027521	superpathway of heme biosynthesis from uroporphyrinogen III	rs2636908	3	193676416	0.277949	0.0595021	2.99e-06	7738	C	T	0.0737234	0.0737234	0.0105513	82.4953	Gut bacterial pathway abundance	PWY-0 1415
1938	GCST90027521	superpathway of heme biosynthesis from uroporphyrinogen III	rs6451170	5	34816722	0.125289	0.027247	4.26e-06	7738	A	G	0.550576	0.449424	0.00776836	60.5665	Gut bacterial pathway abundance	PWY-0 1415
1939	GCST90027521	superpathway of heme biosynthesis from uroporphyrinogen III	rs77953737	7	137197226	-0.27245	0.0600901	5.79e-06	7738	T	C	0.0703799	0.0703799	0.0097131	75.8775	Gut bacterial pathway abundance	PWY-0 1415
1940	GCST90027521	superpathway of heme biosynthesis from uroporphyrinogen III	rs17698956	8	23396084	-0.175101	0.038039	4.16e-06	7738	G	A	0.148196	0.148196	0.00774076	60.3496	Gut bacterial pathway abundance	PWY-0 1415
1941	GCST90027521	superpathway of heme biosynthesis from uroporphyrinogen III	rs1051765	10	11376999	-0.208775	0.0448265	3.2e-06	7738	G	A	0.101125	0.101125	0.00792401	61.7897	Gut bacterial pathway abundance	PWY-0 1415
1942	GCST90027521	superpathway of heme biosynthesis from uroporphyrinogen III	rs7111124	11	130486410	-0.119194	0.0264881	6.8e-06	7738	A	T	0.558852	0.441148	0.00700519	54.5745	Gut bacterial pathway abundance	PWY-0 1415
1943	GCST90027521	superpathway of heme biosynthesis from uroporphyrinogen III	rs942033	13	112606790	0.130758	0.0278127	2.58e-06	7738	T	C	0.591911	0.408089	0.00825996	64.4312	Gut bacterial pathway abundance	PWY-0 1415
1944	GCST90027521	superpathway of heme biosynthesis from uroporphyrinogen III	rs4238492	15	28041904	0.128463	0.0266247	1.4e-06	7738	G	A	0.546024	0.453976	0.00818146	63.8139	Gut bacterial pathway abundance	PWY-0 1415
1945	GCST90027521	superpathway of heme biosynthesis from uroporphyrinogen III	rs9619066	22	17807116	-0.223827	0.0425987	1.49e-07	7738	T	C	0.124649	0.124649	0.0109327	85.5099	Gut bacterial pathway abundance	PWY-0 1415
1946	GCST90027522	tRNA processing	rs1635513	1	242070247	-0.0905622	0.020259	7.81e-06	7738	C	A	0.756081	0.243919	0.00302509	23.4731	Gut bacterial pathway abundance	PWY-0 1479
1947	GCST90027522	tRNA processing	rs1851324	2	217248951	-0.161975	0.0342564	2.26e-06	7738	A	G	0.0702002	0.0702002	0.00342495	26.5864	Gut bacterial pathway abundance	PWY-0 1479
1948	GCST90027522	tRNA processing	rs2122704	4	137205439	-0.0803788	0.0173521	3.62e-06	7738	C	T	0.48886	0.48886	0.00322877	25.0587	Gut bacterial pathway abundance	PWY-0 1479
1949	GCST90027522	tRNA processing	rs10253848	7	154699368	-0.0990509	0.0219756	6.57e-06	7738	T	C	0.200092	0.200092	0.00314063	24.3724	Gut bacterial pathway abundance	PWY-0 1479
1950	GCST90027522	tRNA processing	rs2806453	10	134942319	-0.188753	0.0417029	6.01e-06	7738	T	C	0.0552986	0.0552986	0.00372243	28.9043	Gut bacterial pathway abundance	PWY-0 1479
1951	GCST90027522	tRNA processing	rs9559715	13	110711702	-0.086471	0.0187942	4.21e-06	7738	A	G	0.391003	0.391003	0.00356095	27.646	Gut bacterial pathway abundance	PWY-0 1479
1952	GCST90027522	tRNA processing	rs882051	15	100272454	-0.168605	0.0348207	1.28e-06	7738	T	C	0.0806239	0.0806239	0.00421432	32.74	Gut bacterial pathway abundance	PWY-0 1479
1953	GCST90027522	tRNA processing	rs11076031	16	54365492	0.0847081	0.0191672	9.9e-06	7738	G	A	0.710524	0.289476	0.00295169	22.9019	Gut bacterial pathway abundance	PWY-0 1479
1954	GCST90027522	tRNA processing	rs9972917	17	34418571	0.112943	0.0251817	7.29e-06	7738	A	C	0.138195	0.138195	0.00303843	23.577	Gut bacterial pathway abundance	PWY-0 1479
1955	GCST90027522	tRNA processing	rs651761	18	60603484	-0.0822431	0.0180028	4.92e-06	7738	G	A	0.606234	0.393766	0.00322929	25.0627	Gut bacterial pathway abundance	PWY-0 1479
1956	GCST90027523	methylphosphonate degradation I	rs2884357	2	11218523	0.124817	0.0281297	9.11e-06	7738	T	C	0.541334	0.458666	0.00773641	60.3155	Gut bacterial pathway abundance	PWY-0 1533
1957	GCST90027523	methylphosphonate degradation I	rs10433369	3	105180455	-0.152536	0.0342642	8.52e-06	7738	A	T	0.216065	0.216065	0.00788205	61.46	Gut bacterial pathway abundance	PWY-0 1533
1958	GCST90027523	methylphosphonate degradation I	rs12719662	7	154989503	-0.138676	0.0310384	7.9e-06	7738	C	A	0.276985	0.276985	0.00770258	60.0497	Gut bacterial pathway abundance	PWY-0 1533
1959	GCST90027523	methylphosphonate degradation I	rs61861701	10	112365004	0.167195	0.0334935	5.98e-07	7738	G	A	0.250813	0.250813	0.0105055	82.1334	Gut bacterial pathway abundance	PWY-0 1533
1960	GCST90027523	methylphosphonate degradation I	rs12921798	16	62405413	0.284	0.0592952	1.67e-06	7738	A	G	0.062306	0.062306	0.00942449	73.6015	Gut bacterial pathway abundance	PWY-0 1533
1961	GCST90027523	methylphosphonate degradation I	rs6009311	22	50118723	0.194241	0.0435545	8.21e-06	7738	A	C	0.122084	0.122084	0.00808767	63.0764	Gut bacterial pathway abundance	PWY-0 1533
1962	GCST90027524	peptidoglycan maturation ( meso diaminopimelate containing )	rs2582975	2	104582286	0.13136	0.0289197	5.57e-06	7738	A	T	0.0858736	0.0858736	0.00270908	21.0144	Gut bacterial pathway abundance	PWY-0 1586
1963	GCST90027524	peptidoglycan maturation ( meso diaminopimelate containing )	rs295654	5	58107171	0.0725749	0.0163752	9.34e-06	7738	T	C	0.552585	0.447415	0.00260443	20.2005	Gut bacterial pathway abundance	PWY-0 1586
1964	GCST90027524	peptidoglycan maturation ( meso diaminopimelate containing )	rs6870833	5	170268182	0.164484	0.0369097	8.33e-06	7738	G	A	0.944468	0.055532	0.00283797	22.017	Gut bacterial pathway abundance	PWY-0 1586
1965	GCST90027524	peptidoglycan maturation ( meso diaminopimelate containing )	rs72744985	5	17865591	-0.0876611	0.0197373	8.94e-06	7738	C	G	0.211681	0.211681	0.00256465	19.8911	Gut bacterial pathway abundance	PWY-0 1586
1966	GCST90027524	peptidoglycan maturation ( meso diaminopimelate containing )	rs11752725	6	152797076	-0.0899095	0.0195442	4.22e-06	7738	A	G	0.220828	0.220828	0.00278182	21.5802	Gut bacterial pathway abundance	PWY-0 1586
1967	GCST90027524	peptidoglycan maturation ( meso diaminopimelate containing )	rs1407463	9	8031935	0.0864995	0.0187939	4.17e-06	7738	A	G	0.243409	0.243409	0.00275585	21.3781	Gut bacterial pathway abundance	PWY-0 1586
1968	GCST90027524	peptidoglycan maturation ( meso diaminopimelate containing )	rs73647057	9	71619571	0.156754	0.0345735	5.79e-06	7738	C	T	0.0596017	0.0596017	0.00275447	21.3674	Gut bacterial pathway abundance	PWY-0 1586
1969	GCST90027524	peptidoglycan maturation ( meso diaminopimelate containing )	rs74574052	13	72180959	0.170934	0.0316003	6.33e-08	7738	A	G	0.0762527	0.0762527	0.00411619	31.9745	Gut bacterial pathway abundance	PWY-0 1586
1970	GCST90027524	peptidoglycan maturation ( meso diaminopimelate containing )	rs80161029	19	14568122	0.0988357	0.0216552	5.02e-06	7738	G	A	0.184043	0.184043	0.00293389	22.7634	Gut bacterial pathway abundance	PWY-0 1586
1971	GCST90027525	superpathway of pyrimidine ribonucleotides de novo biosynthesis	rs17365730	1	163793913	-0.157374	0.0319129	8.17e-07	7738	C	T	0.0926492	0.0926492	0.00416402	32.3476	Gut bacterial pathway abundance	PWY-0 162
1972	GCST90027525	superpathway of pyrimidine ribonucleotides de novo biosynthesis	rs12408719	1	180895371	-0.144912	0.0308402	2.62e-06	7738	T	C	0.0764169	0.0764169	0.00296418	22.999	Gut bacterial pathway abundance	PWY-0 162
1973	GCST90027525	superpathway of pyrimidine ribonucleotides de novo biosynthesis	rs9876083	3	63171044	0.0831467	0.0175189	2.07e-06	7738	G	A	0.301164	0.301164	0.00291004	22.5777	Gut bacterial pathway abundance	PWY-0 162
1974	GCST90027525	superpathway of pyrimidine ribonucleotides de novo biosynthesis	rs12199072	6	39977989	-0.173948	0.0384053	5.92e-06	7738	A	T	0.0531609	0.0531609	0.00304605	23.6363	Gut bacterial pathway abundance	PWY-0 162
1975	GCST90027525	superpathway of pyrimidine ribonucleotides de novo biosynthesis	rs706948	6	117578073	0.0988291	0.021899	6.39e-06	7738	G	T	0.170836	0.170836	0.00276707	21.4654	Gut bacterial pathway abundance	PWY-0 162
1976	GCST90027525	superpathway of pyrimidine ribonucleotides de novo biosynthesis	rs2325098	6	88901935	-0.0813327	0.0162528	5.61e-07	7738	T	C	0.422317	0.422317	0.00322767	25.0501	Gut bacterial pathway abundance	PWY-0 162
1977	GCST90027525	superpathway of pyrimidine ribonucleotides de novo biosynthesis	rs9460615	6	21282291	0.162344	0.0346343	2.77e-06	7738	T	C	0.0617234	0.0617234	0.00305269	23.6879	Gut bacterial pathway abundance	PWY-0 162
1978	GCST90027525	superpathway of pyrimidine ribonucleotides de novo biosynthesis	rs73120083	7	51406354	-0.160197	0.0357177	7.29e-06	7738	G	A	0.0609189	0.0609189	0.00293626	22.7818	Gut bacterial pathway abundance	PWY-0 162
1979	GCST90027525	superpathway of pyrimidine ribonucleotides de novo biosynthesis	rs34070159	7	148308940	-0.116597	0.0245192	1.98e-06	7738	T	C	0.140701	0.140701	0.00328735	25.5148	Gut bacterial pathway abundance	PWY-0 162
1980	GCST90027525	superpathway of pyrimidine ribonucleotides de novo biosynthesis	rs6961125	7	155046542	0.0725391	0.0163708	9.38e-06	7738	C	A	0.516051	0.483949	0.00262825	20.3857	Gut bacterial pathway abundance	PWY-0 162
1981	GCST90027525	superpathway of pyrimidine ribonucleotides de novo biosynthesis	rs7812884	8	3581929	0.134223	0.0296141	5.83e-06	7738	A	G	0.0802829	0.0802829	0.00266049	20.6364	Gut bacterial pathway abundance	PWY-0 162
1982	GCST90027525	superpathway of pyrimidine ribonucleotides de novo biosynthesis	rs883271	9	132080837	0.0807466	0.0175079	3.99e-06	7738	G	A	0.306345	0.306345	0.00277098	21.4958	Gut bacterial pathway abundance	PWY-0 162
1983	GCST90027525	superpathway of pyrimidine ribonucleotides de novo biosynthesis	rs79249788	9	121020678	-0.1511	0.0326575	3.71e-06	7738	C	T	0.0743671	0.0743671	0.00314325	24.3928	Gut bacterial pathway abundance	PWY-0 162
1984	GCST90027525	superpathway of pyrimidine ribonucleotides de novo biosynthesis	rs1447466	11	112704136	0.0928312	0.019666	2.35e-06	7738	G	C	0.244487	0.244487	0.00318358	24.7068	Gut bacterial pathway abundance	PWY-0 162
1985	GCST90027526	aspartate superpathway	rs4845710	1	155033014	0.16966	0.037583	6.35e-06	7738	A	G	0.0537267	0.0537267	0.00292682	22.7083	Gut bacterial pathway abundance	PWY-0 781
1986	GCST90027526	aspartate superpathway	rs59244529	1	86572316	0.104891	0.0232	6.15e-06	7738	T	C	0.151476	0.151476	0.00282823	21.9412	Gut bacterial pathway abundance	PWY-0 781
1987	GCST90027526	aspartate superpathway	rs10930969	2	182327957	-0.0948247	0.0209472	5.99e-06	7738	A	G	0.193414	0.193414	0.00280551	21.7645	Gut bacterial pathway abundance	PWY-0 781
1988	GCST90027526	aspartate superpathway	rs36057901	3	12607208	-0.159157	0.0359385	9.48e-06	7738	A	G	0.0551178	0.0551178	0.00263846	20.4651	Gut bacterial pathway abundance	PWY-0 781
1989	GCST90027526	aspartate superpathway	rs2256820	6	29940106	0.106214	0.0239315	9.07e-06	7738	A	G	0.135999	0.135999	0.00265121	20.5643	Gut bacterial pathway abundance	PWY-0 781
[truncated: 2,193 more rows]

## Sheet: Supplementary Table 3
Supplementary Table 3. Used instrumental variables for 1400 blood metabolites from EBI
[truncated: 34,941 more rows]

[truncated: 6 more sheets: Supplementary Table 4, Supplementary Table 5, Supplementary Table 6, Supplemetary Table 7, Supplementary Table 8, Supplementary Table 9]
